# Supplementary material for: Schistosoma haematobium infection is associated with oncogenic gene expression in Cervical Mucosa, with enhanced effects following treatment: A pilot study
Source: PLoS Negl Trop Dis. 2025 Nov 21;19(11):e0013569. doi: 10.1371/journal.pntd.0013569 (PMC12637897; doi:10.1371/journal.pntd.0013569)
Supplement: S5 Table — (XLSX) [file pntd.0013569.s006.xlsx]

## Sheet: baseline characeteristics
ParticipantID	Urinefiltration	Urineeggs-10cc	hookworm_S	CAApgmL	Exam_discharge	Exam_bleeding	Exam_ulcers	Exam_neovasc	Exam_patch	Trich_rapid	CT_PCR	NG_PCR	HSV2seropos	pastpraziquantel	agefirstsex	infertility	multiplefathers	sexpartnersyear	moneyforsex	pastSTItx	sexpainyear	sexbleedyear	painulcersyear	genitalwartsyear	vagcleanse3mo	cleansefreqweek	everFP	currentFP	Comments
FGS004	Negative	.	0	3.4	Negative	Negative	Negative	Negative	Negative	Negative	Negative	Negative	1	No	.	No	Yes	1	Zero times	No	No	No	No	Yes	Yes	7	No	No
FGS006	Negative	.	0	4.2	Positive	Negative	Negative	Negative	Negative	Negative	Positive	Negative	1	Yes	20	Yes	Yes	1	Between 6 and 10	Yes	Yes	Yes	Yes	Yes	Yes	14	No	No
FGS007	Positive	1	1	10000	Positive	Positive	Positive	Negative	Negative	Negative	Negative	Negative	1	Yes	19	Yes	Yes	1	Zero times	No	Yes	No	No	Yes	Yes	14	No	No
FGS012	Negative	.	0	4	Positive	Negative	Negative	Positive	Positive	Negative	Negative	Negative	0	No	19	No	Yes	1	Zero times	No	Yes	Yes	Yes	Yes	Yes	14	Yes	No
FGS034	Negative	.	0	445.6	Negative	Negative	Negative	Negative	Negative	Negative	Negative	Negative	1	Yes	20	No	No	2	Between 1 and 5	No	Yes	No	Yes	Yes	Yes	14	No	No	Included 4 Mo FUP sample, but BL excluded
FGS073	Positive	6	0	3905.4	Positive	Negative	Negative	Negative	Negative	Positive	Positive	Negative	1	Yes	18	No	Yes	2	Between 1 and 5	No	Yes	No	No	Yes	Yes	14	No	No
FGS076	Positive	3	0	509.9	Negative	Negative	Negative	Negative	Negative	Negative	Negative	Negative	0	No	18	No	No	1	Zero times	No	No	No	No	No	Yes	14	Yes	No
FGS077	Positive	51	0	8941.3	Negative	Negative	Positive	Negative	Negative	Negative	Negative	Negative	0	No	18	No	Yes	1	Zero times	Yes	No	No	No	Yes	Yes	14	No	No
FGS083	Negative	.	0	0	Positive	Negative	Negative	Negative	Negative	Negative	Negative	Negative	0	No	20	No	Yes	.	Zero times	No	No	No	No	No	No	.	Yes	Yes
FGS085	Negative	.	0	4020.4	Negative	Negative	Negative	Negative	Negative	Negative	Negative	Negative	1	No	18	No	Yes	1	Zero times	No	Yes	No	Yes	Yes	No	.	Yes	Yes
FGS087	Positive	72	0	230.9	Positive	Positive	Negative	Positive	Positive	Negative	Negative	Negative	0	Yes	17	No	No	1	Between 1 and 5	No	No	No	No	Yes	Yes	7	.	.
FGS095	Negative	.	0	254.6	Negative	Negative	Negative	Negative	Negative	Negative	Negative	Positive	1	No	15	No	Yes	1	Zero times	No	No	No	No	Yes	Yes	7	No	No	Included 4 & 6 Mo FUP sample, but BL excluded
FGS105	Positive	7	0	58.8	Positive	Negative	Negative	Positive	Positive	Negative	Negative	Negative	0	No	16	No	Yes	1	Zero times	No	No	No	No	No	Yes	10	No	No
FGS111	Negative	.	0	1033.1	Negative	Negative	Positive	Positive	Positive	Negative	Negative	Negative	1	No	18	No	Yes	1	Zero times	No	No	No	No	No	Yes	14	Yes	Yes
FGS113	Negative	.	0	8725.3	Positive	Negative	Positive	Positive	Negative	Positive	Negative	Negative	1	No	16	No	No	1	Zero times	Yes	Yes	Yes	No	Yes	Yes	7	Yes	Yes
FGS116	Negative	.	0	56.6	Negative	Negative	Negative	Positive	Negative	Negative	Negative	Negative	1	Yes	14	No	No	1	Zero times	Yes	No	No	No	No	Yes	14	No	No
FGS118	Positive	2	0	2079.2	Positive	Negative	Negative	Positive	Positive	Positive	Negative	Negative	1	No	11	No	.	1	Zero times	No	Yes	No	No	Yes	Yes	3	No	No
FGS119	Positive	5	0	193.9	Positive	Negative	Positive	Negative	Negative	Negative	Negative	Negative	0	Yes	17	No	Yes	1	Zero times	No	Yes	No	No	No	Yes	.	No	No
FGS156	Positive	7	0	1827	Negative	Negative	Positive	Positive	Positive	Negative	Negative	Negative	1	No	16	No	No	1	Zero times	Yes	Yes	Yes	Yes	Yes	Yes	14	Yes	No
FGS159	Negative	.	0	11.6	Negative	Negative	Negative	Negative	Negative	Negative	Negative	Negative	1	No	15	No	Yes	1	Zero times	No	Yes	No	No	Yes	Yes	14	No	No
FGS161	Negative	.	0	7.9	Negative	Negative	Negative	Negative	Negative	Negative	Negative	Negative	1	No	14	Yes	Yes	1	Zero times	No	Yes	No	No	No	Yes	14	No	No
FGS162	Negative	.	0	86.7	Positive	Negative	Negative	Negative	Negative	Positive	Negative	Negative	1	No	14	No	Yes	.	Zero times	No	Yes	No	No	Yes	Yes	14	Yes	No
FGS163	Negative	.	0	125.6	Negative	Negative	Negative	Negative	Negative	Negative	Negative	Negative	1	.	.	.	.	.	.	.	.	.	.	.	.	.	.	.
FGS164	Negative	.	0	368	Negative	Negative	Negative	Negative	Negative	Negative	Negative	Negative	1	No	17	No	.	1	Zero times	No	No	No	No	No	Yes	14	Yes	No
FGS168	Negative	.	0	398	Negative	Negative	Negative	Positive	Negative	Negative	Negative	Negative	1	Yes	13	No	No	1	Zero times	No	Yes	No	Yes	Yes	Yes	.	No	No
FGS169	Negative	.	0	3	Positive	Negative	Positive	Negative	Negative	Positive	Negative	Negative	1	Yes	16	No	Yes	1	Zero times	No	Yes	Yes	Yes	Yes	Yes	14	No	No
FGS170	Negative	.	0	5	Negative	Negative	Negative	Negative	Negative	Positive	Negative	Negative	1	Yes	16	Yes	Yes	2	More than 10 times	No	No	Yes	Yes	.	No	.	Yes	Yes
FGS171	Negative	.	1	5	Negative	Negative	Negative	Positive	Negative	Negative	Negative	Negative	1	No	15	No	Yes	1	Zero times	No	Yes	No	No	Yes	Yes	14	Yes	No
FGS173	Negative	.	1	8.8	Positive	Negative	Negative	Negative	Negative	Positive	Negative	Negative	1	Yes	15	No	Yes	1	Zero times	No	No	No	No	No	Yes	2	Yes	Yes
FGS174	Negative	.	0	31.8	Positive	Negative	Negative	Negative	Negative	Negative	Negative	Negative	0	No	18	No	Yes	1	Zero times	No	No	No	No	No	No	.	No	No
FGS179	Negative	.	0	0	Positive	Negative	Positive	Positive	Negative	Negative	Negative	Negative	0	No	22	No	No	1	Zero times	No	Yes	No	No	No	Yes	7	No	No
FGS184	Negative	.	0	3.5	Negative	Negative	Negative	Positive	Negative	Negative	Negative	Negative	1	No	18	No	No	2	Between 1 and 5	No	No	No	No	No	No	0	Yes	No
FGS186	Negative	.	0	6.7	Positive	Negative	Negative	Negative	Negative	Negative	Negative	Negative	0	Yes	19	No	Yes	1	Zero times	Yes	Yes	Yes	Yes	Yes	No	0	No	No
FGS204	Negative	.	0	1	Positive	Negative	Negative	Positive	Positive	Negative	Negative	Negative	1	Yes	18	No	Yes	1	Zero times	No	Yes	No	Yes	No	No	0	Yes	Yes
FGS207	Negative	.	0	0	Negative	Negative	Negative	Negative	Negative	Negative	Negative	Negative	0	No	18	Yes	Yes	1	Zero times	No	Yes	Yes	No	Yes	Yes	14	Yes	No
FGS228	Negative	.	1	0	Negative	Negative	Negative	Negative	Negative	Negative	Negative	Positive	1	Yes	15	No	Yes	2	Between 1 and 5	Yes	Yes	No	Yes	Yes	Yes	14	No	No
FGS242	Negative	.	0	14	Positive	Negative	Negative	Negative	Positive	Negative	Negative	Negative	1	Yes	18	No	Yes	1	Zero times	No	Yes	No	Yes	Yes	Yes	.	Yes	No
FGS260	Negative	.	0	8.3	Positive	Negative	Positive	Negative	Negative	Negative	Negative	Negative	0	Yes	18	No	Yes	1	Zero times	No	No	No	No	Yes	Yes	14	No	No
FGS308	Negative	.	0	0	Negative	Negative	Negative	Positive	Negative	Negative	Negative	Negative	1	Yes	18	No	Yes	.	Zero times	No	Yes	Yes	Yes	No	Yes	14	Yes	Yes

## Sheet: sample metadata
ParticipantID	Sample ID	Month	shpos
FGS004	BTW10I	0	0
FGS006	BTW105	0	0
FGS007	BTW104	0	1
FGS007	BTZ106	4	0
FGS007	BUC10I	12	0
FGS012	BTW10L	0	0
FGS034	BTZ10P	4	0
FGS073	BTW117	0	1
FGS073	BTZ10Z	4	1
FGS073	BUA10U	6	1
FGS073	BUC10N	12	1
FGS076	BTW10K	0	1
FGS076	BTZ10D	4	1
FGS077	BTW10J	0	1
FGS077	BTZ10G	4	0
FGS083	BTW109	0	0
FGS085	BTW10F	0	1
FGS085	BTZ109	4	1
FGS085	BUA107	6	0
FGS087	BTW10G	0	1
FGS095	BTZ10E	4	1
FGS095	BUA10F	6	1
FGS105	BTW10P	0	1
FGS111	BTW10S	0	1
FGS113	BTW10U	0	1
FGS116	BTW10T	0	1
FGS116	BTZ10M	4	0
FGS116	BUA10H	6	0
FGS118	BTW10N	0	1
FGS118	BUC108	12	0
FGS119	BTW10A	0	1
FGS119	BTZ104	4	0
FGS156	BTW111	0	1
FGS156	BUA111	6	0
FGS159	BTW114	0	0
FGS161	BTW115	0	0
FGS162	BTW118	0	1
FGS162	BTZ111	4	0
FGS163	BTW119	0	1
FGS163	BTZ112	4	0
FGS164	BTW11D	0	1
FGS168	BTW11F	0	1
FGS169	BTW11G	0	0
FGS170	BTW11H	0	0
FGS171	BTW120	0	0
FGS173	BTW122	0	0
FGS174	BTW12F	0	1
FGS179	BTW12G	0	0
FGS184	BTW12Y	0	0
FGS186	BTW12E	0	0
FGS204	BTW12S	0	0
FGS207	BTW130	0	0
FGS228	BTW13C	0	0
FGS242	BTW13R	0	0
FGS260	BTW13W	0	0
FGS308	BTW149	0	0

## Sheet: countdatamat
	BTW10I	BTW105	BTW104	BTZ106	BUC10I	BTW10L	BTZ10P	BTW117	BTZ10Z	BUA10U	BUC10N	BTW10K	BTZ10D	BTW10J	BTZ10G	BTW109	BTW10F	BTZ109	BUA107	BTW10G	BTZ10E	BUA10F	BTW10P	BTW10S	BTW10U	BTW10T	BTZ10M	BUA10H	BTW10N	BUC108	BTW10A	BTZ104	BTW111	BUA111	BTW114	BTW115	BTW118	BTZ111	BTW119	BTZ112	BTW11D	BTW11F	BTW11G	BTW11H	BTW120	BTW122	BTW12F	BTW12G	BTW12Y
TSPAN6	3200	3674	1520	1931	5007	1061	1099	3610	3483	4702	4491	8151	4605	4753	3847	3685	1767	3736	4042	2768	2950	1844	225	888	3889	4231	8175	4680	598	1273	2669	2574	4486	691	4045	4857	1696	1494	2724	3364	2392	2348	1134	2249	1958	1029	3017	4061	785
TNMD	2	0	0	0	0	0	9	0	0	0	0	0	0	0	0	0	0	0	0	0	0	3	0	0	0	0	0	0	0	0	0	1	0	0	0	0	0	0	0	0	0	0	0	0	0	0	0	0	0
DPM1	962	778	1152	1290	1236	836	396	722	862	368	797	715	1058	1179	611	910	692	652	599	1052	925	596	659	570	817	884	618	732	829	637	541	1017	1079	438	901	1117	788	566	834	643	991	810	907	852	866	868	788	829	1004
SCYL3	934	891	786	784	788	552	279	866	651	567	844	529	804	679	332	836	416	449	470	851	627	621	353	312	737	608	411	551	631	416	372	603	723	542	635	832	680	404	611	430	530	564	487	498	473	666	582	512	549
C1orf112	127	96	249	222	296	80	38	124	183	47	96	43	174	93	57	122	55	90	59	131	83	70	42	86	50	81	36	68	80	87	21	83	117	77	153	90	108	39	75	37	73	84	52	47	54	56	69	47	98
FGR	506	2592	5961	5975	2435	18729	6783	5492	386	1790	8593	8913	6393	8457	3980	3039	19692	7852	12965	798	12812	4344	17135	11251	5419	18467	3057	11046	24531	12813	12608	16785	5383	12748	5702	3017	7892	23053	2954	6315	1836	6369	12893	6960	13877	15985	4371	21505	15430
CFH	9842	8712	2568	7650	10089	3679	284	7010	5683	3710	5232	3867	9934	7616	4195	8021	961	1600	1439	8363	5093	3226	626	3563	5471	3612	3341	4915	2583	3193	1280	2558	6402	1571	5623	7635	4086	1344	8267	5065	8538	5780	4029	2346	3237	1294	7981	3178	3213
FUCA2	2088	1390	1440	2001	1610	1479	400	2030	2357	1064	2146	560	1339	2338	991	2323	367	679	371	2489	1910	1404	301	605	2089	1346	741	860	1116	649	961	1475	2203	598	1766	1859	1215	521	1585	940	2007	1293	755	1327	1399	445	2441	1042	1481
GCLC	693	660	1648	1606	2114	328	76	519	481	731	536	446	878	659	359	874	208	262	133	687	618	511	102	201	664	637	348	473	317	377	557	776	629	251	1471	969	641	351	482	357	570	343	382	433	421	139	422	358	500
NFYA	953	1020	1303	1169	1225	1400	653	1073	721	676	921	1395	1194	1230	872	897	1992	1063	1254	865	2030	426	1900	1819	1209	2015	1025	1652	1985	1834	885	1359	984	1983	806	1100	995	1582	1007	980	807	1328	1612	1205	1648	1836	931	1325	1819
STPG1	683	460	221	286	302	155	71	349	626	263	373	191	429	340	249	406	86	154	105	457	244	325	39	162	224	146	147	137	99	134	136	160	413	85	291	362	192	84	323	238	388	319	221	233	160	76	584	216	199
NIPAL3	4322	3573	2171	3009	5561	1357	1146	3519	3132	2642	3519	2042	3887	3083	2372	3506	935	2002	1710	3072	2783	2787	322	1613	2940	2760	2344	2566	1028	1101	1654	1686	3903	916	4295	4733	2621	966	2325	1927	3306	2317	2065	1708	1576	764	3818	1830	1161
LAS1L	1086	863	1083	1392	1369	502	235	678	942	304	757	319	1112	1087	489	1111	157	385	183	1076	609	764	205	415	613	620	203	342	478	315	423	784	997	208	803	1007	684	283	861	511	917	511	612	519	510	206	729	408	514
ENPP4	2580	1770	586	439	1079	478	71	1177	1296	842	813	709	1594	1428	854	1583	224	183	250	1366	1854	1053	141	611	804	585	287	483	640	510	329	622	1054	302	796	898	607	218	1650	730	1483	973	753	543	555	218	1713	1201	856
SEMA3F	1719	2647	2724	3982	5122	468	245	1207	1161	1065	1908	1886	3806	1724	1298	1407	882	1674	1100	1011	1783	1554	243	552	1613	2312	2096	2076	278	348	625	946	1428	402	3350	3967	861	1389	1120	1519	1504	1955	1004	1045	1129	627	1395	1573	458
CFTR	7817	9308	110	1023	745	3699	135	5056	4462	2577	4658	2994	6068	9213	3291	8644	1678	1097	758	6943	7320	4409	686	2663	6923	2428	1713	3103	2027	2889	1038	2196	4598	1192	2746	7490	4237	915	4844	2427	5939	8412	5176	1698	3585	1441	11203	3221	4612
ANKIB1	2051	2213	1587	1865	2420	886	186	1341	1483	973	1115	780	1852	1459	1192	2172	505	529	420	1913	1504	847	352	790	1433	1255	932	1171	1042	836	546	727	1292	805	1348	1977	1055	401	1761	877	1443	1323	991	549	863	295	1626	832	1057
CYP51A1	77	78	34	105	78	34	13	76	43	29	41	42	92	74	62	111	9	41	17	74	76	2	0	46	45	42	31	47	65	44	34	42	37	32	38	73	42	20	56	27	172	80	98	36	63	3	140	51	55
KRIT1	307	162	172	153	180	68	16	103	167	106	153	94	153	150	91	239	24	89	38	205	98	168	42	96	132	86	54	107	106	116	66	116	220	53	159	222	124	23	138	103	98	111	109	58	73	71	154	96	138
RAD52	550	370	268	221	328	77	13	175	209	124	193	129	484	248	160	492	80	114	63	251	220	183	59	150	204	213	71	129	136	98	88	165	295	94	331	342	197	54	245	227	235	154	127	117	184	47	190	165	218
MYH16	4	3	1	1	13	3	8	4	0	6	2	9	4	3	0	2	0	1	0	9	5	0	4	1	9	7	2	8	6	0	5	1	22	1	3	5	3	0	0	4	1	1	7	9	7	0	9	13	0
BAD	2136	1824	839	1063	929	860	365	1458	2308	776	2039	1213	1823	2428	1336	1909	493	862	673	2294	1805	2817	651	782	1421	937	666	730	847	560	1060	1096	2327	403	1370	1530	959	483	1341	1492	1732	1156	1133	1440	1462	693	1723	1082	744
LAP3	3410	1958	12915	13170	9013	3368	1599	3797	2882	2814	4459	1662	2743	3451	1806	2924	2330	1829	2119	2859	3026	1378	3068	1985	7035	3889	1013	1538	4234	1394	3699	8875	3337	9363	3273	2306	4297	3406	2015	1694	1970	3116	4143	1571	3275	1932	2935	1993	4382
CD99	5018	4479	4035	5392	4333	3196	2615	4449	5457	2995	5458	2861	3918	5005	3139	5319	1162	4002	2643	5350	4320	5304	1270	1404	3438	4118	3934	2942	3325	1756	4192	5350	5768	1188	4134	5201	4203	1965	3247	3828	5273	3263	2769	5273	3164	1817	3862	3325	4661
HS3ST1	854	1963	1184	981	1203	870	154	415	479	588	920	1392	1371	1322	1158	634	332	807	884	1127	1831	1038	112	198	1364	1642	1616	2563	810	214	559	920	1094	547	1149	2436	1037	640	980	887	923	1462	2276	1074	623	676	1474	549	669
AOC1	3174	4711	56	54	123	1657	116	3466	3465	3961	4317	3482	7636	4027	2681	4859	458	423	248	4796	6015	5611	291	2315	4649	1141	734	1047	1300	354	1559	2824	3347	517	1462	2419	2546	587	5258	2714	3617	3151	3763	1901	2220	972	6437	2561	2607
WNT16	0	0	28	7	17	0	6	0	3	1	0	3	1	3	10	3	0	16	10	3	0	0	0	0	0	0	9	10	2	0	0	0	0	2	56	6	2	0	0	0	2	14	0	0	1	0	0	0	0
HECW1	0	0	1	6	4	0	5	0	0	0	1	0	1	6	0	0	2	0	0	6	4	0	2	0	0	0	0	0	0	0	0	0	7	2	0	4	0	0	0	1	0	3	0	0	1	12	0	0	0
MAD1L1	23	22	57	44	37	11	73	39	24	12	78	21	18	81	35	36	57	40	64	16	24	24	33	30	27	33	4	4	66	21	37	56	29	24	35	47	34	14	46	54	4	20	5	59	22	7	23	92	69
LASP1	5876	9427	11352	11566	12861	8744	4397	9647	5543	7146	11658	12414	11803	10721	7241	8931	10610	6562	7188	5555	15081	6923	14493	8441	10277	15725	10789	11809	17760	10339	7662	13066	9021	8179	9436	10481	8612	11637	6867	7754	6302	10131	11000	10925	12895	13035	7425	9618	13025
SNX11	798	989	1019	759	822	1011	681	946	949	538	997	947	1336	1369	733	1063	1111	891	889	1069	1260	708	2094	775	1379	1095	779	971	1526	530	714	1392	786	857	1054	1163	881	675	881	874	732	1077	1444	1165	1146	906	903	862	1292
TMEM176A	3910	4261	1791	2092	829	2290	876	1979	2029	1424	2904	2153	4751	4418	1633	6768	403	729	315	5477	1935	2484	1106	1987	3052	1965	739	1210	2388	756	3149	5023	3637	989	844	2093	3297	1042	4316	2680	3864	3260	1881	2827	3519	790	4707	2943	2438
M6PR	2697	3271	4553	5356	4408	3888	1956	2007	1939	1071	2837	1767	3938	3973	1537	3573	1317	1624	944	2713	2689	1379	1594	1867	2752	4922	1380	2230	4606	1557	3026	5640	2815	2213	3529	3475	3182	1787	2592	1806	2535	3036	2595	3484	4395	1361	3338	2785	4852
KLHL13	1239	767	235	160	210	94	29	945	1171	225	109	126	502	573	497	889	4	28	18	1090	138	251	69	264	95	57	60	91	73	294	83	100	596	65	206	163	75	7	1014	259	729	259	82	136	218	61	622	178	184
CYP26B1	19	21	239	169	254	6	19	12	0	10	28	18	23	6	14	20	23	39	31	37	0	0	0	0	25	33	77	18	2	2	2	7	3	13	45	31	12	8	3	15	10	8	6	39	8	11	2	39	0
ICA1	2257	1477	481	302	908	867	154	1358	1955	945	1691	1198	1859	1774	1132	2373	289	695	443	2311	1250	1671	313	816	1296	732	751	684	599	796	796	807	2009	330	1194	1396	1063	372	1647	1113	1585	907	929	916	975	394	1404	857	779
DBNDD1	413	264	111	316	508	83	71	265	331	197	442	204	398	302	253	262	68	165	111	248	320	438	36	86	119	273	202	207	101	80	102	111	243	76	278	334	167	130	135	210	307	312	161	265	126	58	202	201	84
ALS2	1144	766	561	547	681	418	135	598	539	361	642	300	795	597	427	917	302	291	133	668	544	415	221	304	700	459	448	410	542	352	280	458	710	287	488	874	519	201	649	409	542	629	494	332	420	281	671	539	481
CASP10	759	945	1461	1979	2662	468	224	746	574	897	930	530	844	622	947	688	684	868	984	675	684	352	615	289	706	1296	1148	1472	562	328	387	748	526	1063	1391	1249	709	448	737	641	343	853	714	530	579	427	716	681	406
CFLAR	5619	10664	11504	11823	10044	23496	9642	11480	4167	8044	13083	19313	12034	12948	10656	12816	20456	12536	19564	4515	15531	6117	18697	14464	15097	26124	15750	20318	30370	19968	14257	23628	10977	25774	8358	11758	11669	17175	9531	13833	5087	12405	18679	12736	23293	22253	7406	21362	22751
TFPI	592	895	389	76	104	543	48	295	186	290	508	175	501	641	206	808	61	86	50	626	676	603	63	394	869	154	106	161	512	198	124	288	397	157	586	365	365	56	265	235	600	402	917	391	317	192	695	380	294
NDUFAF7	489	398	457	266	331	233	93	332	309	177	320	224	408	362	230	481	133	179	94	352	272	246	196	230	242	299	104	263	234	291	160	247	396	132	245	427	305	116	296	215	330	222	226	238	301	220	372	246	287
RBM5	6366	4363	4599	3562	4098	3759	1841	3442	3258	2376	4914	3312	5799	4755	2752	5978	4199	4516	3683	4311	3739	4139	4428	3166	4229	5193	2710	4462	5718	4270	3451	4665	5853	3455	3725	5770	4356	3908	3647	3208	2797	3492	4080	5977	4125	5100	3581	5286	5178
MTMR7	22	23	0	7	0	6	0	9	49	19	9	14	36	5	3	58	14	16	9	12	18	25	1	0	1	0	10	0	0	39	6	3	26	4	0	9	16	5	4	9	7	11	4	5	14	2	11	10	2
SLC7A2	8721	3696	35	6	146	386	112	1351	3308	1071	1033	1065	6581	2374	2067	13199	160	132	149	3414	5113	3790	204	637	2351	547	517	995	664	4364	880	933	3124	757	605	851	1932	309	3160	1576	1567	507	2365	826	2511	459	6638	915	1555
ARF5	2859	2282	2290	2572	2043	2271	953	2234	2476	1120	3092	2085	3108	3893	2011	2572	2030	2086	1943	2799	2747	2978	3402	1900	1914	2576	1359	1818	2394	1300	1669	2417	3269	1068	2173	2749	2070	1825	2002	1945	2441	2253	2592	2328	2568	3014	2660	1763	2424
SARM1	977	1108	452	473	431	430	98	777	1269	419	709	315	877	862	455	1429	81	177	73	1379	772	586	129	285	908	377	134	224	537	345	307	485	963	182	426	713	642	106	1192	598	931	461	559	313	442	162	837	404	486
POLDIP2	3039	2669	1910	1795	1990	1684	668	2748	4013	1339	3093	1754	3140	3684	2198	3349	726	1079	821	4504	2549	2845	923	1403	2572	2025	1056	1298	1547	1183	1282	2077	2897	806	2497	2700	1904	1052	2599	2006	2767	1947	1935	1891	1743	968	3225	1336	1717
PLXND1	3326	2116	3176	3743	2484	2305	3395	1131	1202	370	2117	980	1617	3142	858	3150	586	1300	468	1511	1350	1429	1355	609	1628	3246	750	1352	6246	1335	3287	4837	1684	2209	3123	2271	2235	1698	1206	976	1383	2046	1259	1821	3744	643	2004	1519	6921
AK2	4105	4143	3355	4355	3907	2872	739	2697	3436	1308	2571	2096	4204	4757	2214	4071	1225	1938	1889	4213	2682	2710	1123	2788	3092	3441	1786	2379	2148	2119	1755	2798	4031	1286	2867	4184	3115	1472	3847	2829	3011	2802	2579	1853	2548	1383	3861	2158	2318
CD38	525	183	1830	1661	1444	257	144	246	34	104	117	150	125	138	89	155	83	86	78	562	130	142	99	69	190	641	67	165	461	82	153	447	357	303	317	886	273	159	163	110	75	241	130	57	146	59	160	95	470
FKBP4	4416	5593	5107	4630	4520	2045	867	3625	6298	3403	3864	2599	6739	5494	3076	5522	1449	2336	1472	5091	3810	3731	857	1792	5078	3772	2805	2458	1961	1703	3847	4789	3766	1253	3955	5634	3385	2420	3865	3208	4358	3206	3171	2751	3668	1510	4641	4533	2082
KDM1A	2846	2198	1697	2884	3278	916	246	1543	2173	773	1455	874	2247	1789	911	2260	244	589	308	2294	1182	1306	322	828	1279	1079	444	788	803	831	598	1091	1844	447	1570	2229	1133	403	1778	1120	1746	1308	1070	922	936	268	1804	684	934
RBM6	7805	3073	3894	2666	4200	1854	1334	3422	3598	2083	4934	1821	4068	4350	2500	6659	1558	2283	1252	3257	2701	4480	1784	2543	3923	2456	1017	1964	2806	2989	2718	3843	6028	1418	2990	5239	4014	1544	3100	2407	2292	1948	2940	2765	3185	1646	3197	3115	2968
CAMKK1	285	278	406	423	342	526	280	224	98	112	435	507	387	289	209	695	575	584	364	215	588	471	938	678	460	1326	431	704	1520	583	494	663	349	402	454	464	498	684	280	281	150	359	423	539	729	892	313	903	823
RECQL	851	666	1786	1866	1392	554	291	584	659	344	557	325	757	716	349	868	360	383	245	805	662	261	349	298	626	824	252	509	1021	465	655	924	829	632	722	973	792	335	447	471	616	607	529	481	688	335	679	497	964
VPS50	639	744	678	731	908	375	106	564	633	351	570	227	834	547	358	891	194	320	205	716	517	354	174	253	546	454	267	380	354	219	372	419	701	237	638	843	487	192	598	408	547	472	371	333	336	142	630	353	451
HSPB6	139	0	19	15	4	0	7	16	29	2	1	8	16	25	24	14	1	10	0	41	10	8	1	0	1	3	0	0	1	0	4	0	7	0	16	37	5	6	11	5	8	12	11	4	0	7	2	0	14
ARHGAP33	343	194	255	244	333	29	46	149	212	55	124	48	148	99	76	287	36	67	21	106	56	101	82	71	114	104	4	93	94	98	33	123	115	48	79	123	100	26	128	67	73	115	60	49	100	34	125	84	139
NDUFAB1	1467	1118	1384	1524	1038	711	297	1071	1686	454	1256	565	1231	1349	763	1318	163	490	281	1759	906	893	290	408	946	745	298	432	563	397	536	743	1235	252	1148	1135	718	251	992	677	1210	667	736	680	635	281	1230	537	668
PDK4	639	492	54	30	26	177	0	318	364	302	179	236	476	304	173	1133	28	22	17	321	363	284	44	185	207	132	72	155	220	125	154	112	544	55	150	57	421	14	164	171	169	301	104	179	140	93	343	146	178
SLC22A16	76	2	6	8	4	17	30	7	14	21	19	31	13	8	0	68	16	12	1	2	32	23	25	12	20	80	6	3	63	6	9	2	71	40	16	55	7	3	43	16	63	21	17	64	33	3	66	3	56
ZMYND10	3143	1868	27	45	21	121	68	732	2559	321	1109	229	224	204	165	209	40	41	26	961	100	1480	177	147	100	22	1	30	164	45	18	189	1593	120	21	30	54	11	1063	683	1556	1034	161	661	352	35	944	350	537
ABCB5	15	0	0	0	1	3	3	0	13	1	0	0	12	39	3	10	0	8	3	4	0	0	2	2	0	14	12	0	12	2	7	12	25	0	44	1	2	5	0	3	3	0	1	6	0	0	12	1	47
ARX	21	2	7	0	0	0	4	1	7	1	3	0	1	1	0	10	0	0	0	0	0	9	0	0	1	0	0	1	0	0	0	0	11	0	0	9	0	0	4	1	16	0	0	4	3	0	17	7	6
SLC25A13	721	657	623	848	558	781	292	662	751	452	1133	616	1242	1005	450	1087	337	427	284	882	692	543	273	466	774	1072	324	546	744	345	654	971	957	276	715	849	483	338	580	572	688	687	706	1437	996	275	936	1227	856
ST7	945	667	291	508	438	314	50	726	1145	387	587	370	649	631	335	826	90	159	68	1038	496	572	54	323	417	283	150	279	312	313	173	255	660	126	449	511	355	124	861	368	650	380	445	252	272	125	708	255	293
CDC27	1513	1225	1418	1385	1459	649	163	996	1023	519	696	579	1233	940	637	1297	414	327	232	1217	999	565	506	546	821	1070	435	663	1069	604	477	801	849	645	873	1384	873	431	1166	568	915	912	741	421	676	401	1164	615	1010
SLC4A1	38	0	985	364	78	2	0	0	1	0	1	3	0	1	1	0	16	0	67	46	0	1	20	0	1	0	3	0	0	0	0	0	0	0	0	2	6	0	4	0	0	23	0	2	0	0	1	0	0
CALCR	4	6	17	1	4	0	5	2	0	0	0	0	0	2	0	1	0	0	0	2	0	0	0	0	0	0	0	0	0	0	0	0	0	3	3	2	0	0	0	0	4	1	0	2	0	5	6	0	0
HCCS	579	616	786	1339	1184	456	138	558	565	312	590	450	892	724	409	610	225	318	370	593	643	346	231	283	503	709	499	498	468	299	316	603	525	271	766	838	479	316	507	428	586	534	561	370	450	332	773	389	485
DVL2	1091	1135	813	797	827	470	413	605	521	445	886	726	1073	1010	523	994	509	490	413	800	662	655	274	625	751	926	629	554	629	450	593	949	1002	324	736	866	667	494	727	754	710	922	468	1278	770	396	755	914	631
PRSS22	4038	46893	10016	5354	14785	20815	25454	13928	9690	27000	54293	104977	52562	47962	40656	26918	51527	98956	153516	13933	36635	17518	2990	5078	51588	79106	159689	89432	7607	8089	34678	37154	32419	25391	30977	30510	28105	52993	28936	84482	28090	50162	35683	58286	49448	57875	12783	56788	4025
UPF1	5336	5949	4262	4437	6281	4083	2025	4933	4204	2930	5280	4876	7950	6101	3354	6802	4433	3039	2980	4399	6868	5127	4659	3399	5197	5968	3687	5319	6866	4615	3495	5555	6248	3025	4594	6331	4232	4700	5220	4069	4304	5306	5392	5207	5736	4611	5700	5412	5392
SKAP2	1695	2803	2514	2419	2109	3749	2607	2833	1073	1405	2301	3795	2364	2338	1983	1760	7870	3613	3876	1002	5280	1712	8986	4620	1723	5879	2470	4912	7217	5046	3057	3581	2052	4670	2328	2685	2039	3039	2419	2680	1312	3351	4769	2956	3738	7061	2041	3465	5155
SLC25A5	6643	5550	7979	9529	8359	3996	1566	5353	7149	2892	5543	4400	8478	7248	3991	6339	1502	2914	2058	7490	5851	4847	1934	2918	4944	5945	2626	3376	4232	1815	3636	4780	5626	1803	7298	7923	4776	2074	4917	3692	4612	3993	4188	3827	4549	2100	6397	2966	4207
MCUB	424	261	1148	1326	1015	512	205	263	338	112	378	178	242	431	120	260	132	285	216	392	201	214	249	139	186	502	114	174	472	98	309	488	333	312	523	425	407	229	133	158	215	368	350	208	315	120	302	140	462
HOXA11	128	35	79	88	340	28	9	32	12	3	27	62	205	46	30	36	9	74	81	39	50	24	3	1	78	77	85	126	0	13	10	8	8	1	276	153	88	77	7	19	40	79	11	18	33	22	3	9	10
POLR2J	1113	782	601	491	490	646	599	746	1133	425	1334	707	993	1228	666	749	470	642	550	1142	775	1445	825	519	688	953	373	515	686	354	723	879	981	392	682	890	587	644	566	640	608	683	776	743	755	778	923	635	574
DHX33	900	747	579	505	652	236	238	325	646	287	499	156	811	708	384	834	115	266	123	658	577	573	131	307	446	461	237	268	359	264	298	464	557	204	496	751	507	167	569	314	494	415	320	335	360	104	513	315	388
MEOX1	63	6	63	30	24	3	14	23	17	3	15	1	14	19	13	4	5	1	2	21	10	2	0	0	5	14	2	0	20	1	7	12	23	11	9	34	18	7	1	1	12	14	11	5	18	9	10	2	5
THSD7A	471	117	10	1	2	25	9	108	90	48	72	74	142	245	89	46	15	21	15	434	47	121	55	56	37	21	34	68	12	89	82	124	181	25	142	164	122	14	179	62	88	175	139	60	94	12	223	58	115
LIG3	1218	1018	609	578	755	366	134	525	903	314	586	219	710	762	485	806	150	199	142	930	553	408	142	358	500	587	214	381	437	326	242	526	764	265	605	869	465	224	854	416	726	598	464	353	461	147	818	385	649
RPAP3	815	795	1160	985	789	645	136	755	662	319	524	531	815	637	401	600	802	289	268	759	1047	457	851	596	691	821	314	595	908	558	326	702	625	690	623	703	605	404	652	446	706	658	897	417	741	621	656	447	927
ACSM3	1187	698	115	108	61	133	18	511	1108	185	419	116	256	314	207	504	53	61	29	788	442	390	66	386	411	106	55	76	133	239	103	240	480	98	89	170	259	22	458	278	445	214	259	257	156	66	391	94	166
REXO5	174	79	145	180	230	28	19	109	217	60	94	52	123	51	37	78	14	60	67	98	42	87	9	36	53	44	50	34	33	55	10	57	45	20	120	55	59	33	47	43	50	41	31	62	31	11	90	32	35
CIAPIN1	1189	995	1172	1313	1119	587	230	922	1258	514	900	455	1334	1374	670	1183	177	470	309	1424	770	746	291	363	737	696	403	487	629	483	546	631	951	309	1068	1168	764	390	937	553	1117	684	750	589	732	328	1159	567	565
SPPL2B	3640	2128	976	786	1080	797	380	1590	1728	953	2448	840	2466	1859	1299	3639	533	763	406	1872	1465	2304	568	1176	1982	826	398	785	1112	1035	980	1503	2883	485	988	2267	1470	530	1969	1391	1847	1268	1272	1263	1153	476	2214	1597	1321
ATOSB	795	1090	872	1185	1059	1692	692	836	402	379	1709	944	1038	1284	763	1086	1915	1146	1130	635	2080	889	2405	1158	1273	2218	1392	1601	2466	1061	886	1353	868	1332	1233	1042	1116	1698	827	923	796	1283	1887	1306	1601	2515	1075	2225	1904
COPZ2	492	223	262	284	317	170	17	414	354	106	475	167	333	415	262	768	29	103	60	561	293	306	65	214	327	101	57	98	181	88	145	116	511	46	207	225	291	43	239	200	392	140	175	225	202	92	442	165	183
PRKAR2B	785	647	831	572	410	430	40	281	363	214	209	237	770	417	268	834	145	60	71	439	341	265	72	190	514	425	227	427	330	120	202	311	566	152	401	751	532	100	746	436	490	395	187	145	292	75	554	373	354
MSL3	1350	1240	2547	1968	1686	1426	703	1393	841	635	1006	1359	1354	1201	624	1313	1993	1224	1219	1060	1980	862	1713	1220	1439	2265	913	1628	2853	1962	836	2112	1400	2081	984	1653	1439	1790	1156	1121	915	947	1608	1386	1550	2364	874	2159	1637
CREBBP	2701	3221	2989	3878	4460	3519	1595	2686	1709	1893	2402	3861	3697	3039	2713	3718	4986	2574	2785	1745	4461	1931	5173	3022	2773	5597	2385	4858	7304	6963	2721	3999	2810	5455	2427	3627	3082	4622	3166	2852	1606	3758	4230	2482	3830	4346	2129	3068	5996
TSPOAP1	4389	1796	1568	863	897	385	68	914	1026	627	865	486	1303	1520	1032	3218	269	263	127	1343	718	1495	366	895	947	300	185	367	607	631	489	887	2345	380	286	1025	972	166	1567	1030	1023	1024	772	827	945	320	1651	1180	820
MPO	13	1	19	20	8	13	19	1	3	2	1	7	3	1	0	12	4	15	7	1	7	0	12	15	2	17	6	9	59	0	43	36	18	13	8	4	7	14	0	0	17	0	16	28	11	13	1	8	23
PON1	10	5	0	2	0	1	6	7	28	7	9	2	0	1	8	45	0	7	0	28	7	17	2	3	23	0	0	0	0	8	10	1	6	0	0	1	0	0	2	25	12	5	9	12	2	9	8	0	1
GCFC2	477	271	378	287	232	164	34	217	292	122	264	83	235	312	153	318	33	93	22	359	150	216	42	81	170	160	80	96	173	71	90	180	352	110	196	262	164	59	309	183	199	227	167	135	129	73	207	140	200
WDR54	1154	982	243	240	142	176	83	470	1056	181	434	217	372	484	290	568	49	118	57	580	342	802	88	200	324	189	54	72	219	82	220	302	1125	94	153	211	225	88	580	379	845	504	269	504	333	72	770	315	381
CROT	899	766	1599	2170	3563	290	103	500	452	291	610	497	1291	671	421	988	234	598	345	627	619	565	99	223	498	801	723	789	149	178	290	270	869	179	2482	1763	469	180	509	444	509	459	276	432	321	142	467	333	241
ABCB4	35	39	84	54	52	22	23	11	5	14	14	15	12	50	1	32	8	19	14	32	21	4	19	5	21	69	4	19	49	10	61	44	44	33	32	35	81	19	7	26	7	30	20	12	59	19	29	33	32
KMT2E	4382	4707	4014	3550	4435	3629	3227	3556	2714	2937	4915	4846	4387	4450	3736	4154	3837	4940	5327	3392	3865	3985	4381	4519	3903	6587	4862	5400	5846	4666	4639	5748	4709	4643	3281	5245	4195	5088	3718	3703	2454	3867	3992	3651	4482	4199	3463	4693	5460
RHBDD2	3079	3223	1522	1894	1663	2281	1253	2477	2951	1455	3475	2198	3946	3737	1990	3565	1217	1670	1207	4195	3489	3989	1322	1712	2818	3067	1437	1957	3213	2381	1420	2657	2829	1055	2208	2566	1949	1719	3078	2511	3863	2771	3161	2684	2364	1971	3598	3171	1867
SOX8	16	3	13	11	1	4	10	0	2	6	11	5	8	13	18	3	0	1	2	19	1	6	0	13	3	1	4	3	5	12	7	13	59	3	14	16	12	0	8	0	1	6	9	2	4	4	3	0	0
IBTK	2110	2199	1912	1778	2419	1070	224	1508	2359	928	1338	814	1949	2008	1093	2312	295	845	504	2236	1665	882	317	625	1418	1527	908	1339	1371	1284	737	1043	1690	587	1799	1962	1339	677	2444	1151	2123	1240	1280	752	1206	385	2076	806	1407
ZNF195	797	567	409	467	807	265	106	452	502	437	601	309	585	526	532	747	204	369	337	571	396	343	116	205	482	432	339	418	291	277	202	368	429	208	790	957	579	179	456	279	426	461	349	297	230	171	452	323	250
MYCBP2	3144	2916	4675	4213	5370	1481	905	1743	1219	926	1576	1050	2172	2068	1379	2932	1309	1092	815	2131	2070	1507	1502	1392	1630	2675	868	2032	3164	2450	1423	2196	2422	2728	2386	3523	2594	1116	2237	1284	1314	1773	1645	1018	1820	911	1809	971	2743
FBXL3	1841	1977	2017	1746	1795	1168	624	1320	1010	962	997	1617	2137	1631	1085	1580	1042	833	664	1314	1584	790	1274	876	1163	1967	1247	1452	2094	1007	785	1564	1682	1260	1395	1849	1234	843	1338	1280	1158	1509	1251	1421	1401	1088	1414	1594	1751
ITGAL	1138	1555	6667	4513	3140	2781	1031	1478	527	515	1390	1227	933	2276	1049	805	3796	979	1808	1052	2873	1064	5184	1756	1622	2567	546	2243	7221	4178	1628	3324	2208	2993	758	2330	2974	2897	1331	1057	796	2083	3139	1100	2557	2920	808	1369	4346
PDK2	793	626	424	334	469	190	122	488	816	378	750	506	861	609	379	729	157	205	187	1018	672	732	153	242	431	344	228	298	201	202	289	404	962	111	444	553	432	145	537	381	396	553	255	416	409	174	484	264	377
ITGA3	3751	1884	4034	5100	4552	1265	181	1746	1623	1044	2025	1155	3459	2796	1174	2725	352	1327	431	2010	2062	2415	346	867	2296	1673	747	1610	592	757	676	1035	3216	475	3021	3322	1622	395	2105	1188	2516	2860	1671	1124	1288	604	2727	1210	1832
ZFX	1405	1531	1562	1857	2141	1143	445	1105	969	819	977	931	1642	1178	852	1583	850	675	533	1199	1297	786	579	878	1000	1520	879	1276	1646	1078	614	1259	1244	988	1181	1737	1278	866	1326	1066	908	1115	1287	953	1359	786	1122	1253	1629
LAMP2	4533	6048	5957	7194	7331	8055	2811	6325	4114	3355	5296	7244	7379	5619	4119	5849	9911	4626	5268	4616	10666	3529	9387	7312	5755	10083	4925	7830	11794	7994	4627	7374	4399	7242	5924	5781	5132	7151	5530	5120	4826	6601	7985	6452	7271	10399	5349	7974	9122
ITGA2B	133	107	171	156	37	18	2	43	55	29	88	44	45	34	34	221	14	37	41	109	68	63	33	40	75	20	13	20	31	20	44	86	117	8	15	35	72	2	19	37	74	30	36	56	24	22	79	51	47
ASB4	12	0	0	0	0	0	6	15	17	3	7	7	6	1	0	35	0	0	0	5	1	12	0	2	3	0	0	0	0	5	2	0	0	0	0	2	3	0	16	17	0	2	0	0	0	0	4	0	1
GDE1	3217	1822	2002	2230	2810	1226	789	2969	4496	1472	1559	1170	1897	2129	1521	2797	850	852	805	3294	2421	2500	1308	1300	1157	1152	721	923	1615	1223	1087	1145	1391	556	2273	2025	778	895	1953	1196	2289	1486	1195	1042	1158	1123	2769	1095	970
REX1BD	1453	1070	1408	1324	842	541	351	818	1078	427	1309	688	1148	1659	769	1650	248	499	258	1526	861	1380	568	520	998	681	247	364	676	491	886	907	1861	348	780	1339	817	301	857	724	1137	794	749	1069	832	460	1110	692	765
CRLF1	42	3	6	15	28	6	11	11	12	9	12	1	1	8	2	11	10	3	0	3	11	3	12	15	16	4	10	0	1	8	0	8	49	1	6	40	13	0	20	24	20	32	11	18	2	13	41	2	11
OSBPL7	871	610	606	427	1202	258	96	419	452	402	689	272	740	567	295	1143	112	260	140	616	587	544	67	295	608	464	164	313	312	247	274	365	742	155	736	754	465	118	622	338	527	293	325	316	336	141	459	462	425
TMEM98	2606	2092	249	80	793	798	37	2392	3046	1143	2163	1089	2558	2487	1220	3387	105	201	79	4006	1844	2070	276	1320	1712	558	240	432	842	601	415	743	2510	327	1013	637	1085	83	1982	1176	2275	1746	1248	853	849	330	2627	1141	845
YBX2	49	125	103	37	28	13	8	55	44	38	54	40	143	52	43	55	27	58	43	21	34	27	8	10	58	19	49	27	20	0	29	47	23	11	21	110	24	37	29	14	33	27	65	19	26	5	13	16	4
KRT33A	0	3	9	1	11	0	0	5	5	0	11	10	5	3	7	4	0	21	18	0	6	0	0	0	5	10	10	8	0	2	0	8	5	0	9	11	0	6	0	3	0	8	0	0	0	0	0	0	0
MAP3K14	576	602	1595	1272	1156	488	246	481	169	218	531	335	730	785	351	410	412	303	257	362	423	301	655	294	396	756	269	517	894	378	410	689	578	328	698	884	704	461	415	318	341	427	498	323	662	740	494	340	828
ABCC8	0	0	0	0	0	0	18	0	0	0	0	0	0	0	0	0	1	0	0	1	0	0	0	0	0	1	0	0	0	0	0	3	4	0	0	0	0	0	0	0	0	0	0	1	0	0	0	0	0
CACNG3	0	0	0	0	0	0	0	3	0	0	0	0	0	0	0	0	0	0	0	0	0	0	0	0	0	0	0	1	0	0	0	0	0	0	0	0	0	0	0	0	0	0	0	0	0	0	0	0	0
TMEM132A	2625	1979	2396	1839	3735	1196	370	1705	3118	626	1253	719	1906	1859	1142	2172	390	1765	1296	2636	1471	1443	354	578	2166	1698	1311	1668	574	1346	584	990	1510	383	1636	2856	894	743	1131	1076	1926	3188	721	1107	839	922	1155	1015	539
AP2B1	7060	4736	5311	5349	3918	2838	1489	5133	8608	2231	3508	2727	4880	4894	3321	4474	2115	1771	1461	7290	3391	3968	1819	2995	2707	4096	1130	2274	3762	5329	2154	3104	3915	2209	3216	3656	3050	3160	4934	2273	4461	3557	3242	2313	2858	2513	5991	2714	3638
TAC1	51	1	0	0	0	0	7	2	0	0	0	0	0	24	2	180	0	0	0	6	2	0	2	19	0	0	0	0	3	21	13	3	10	4	0	0	2	0	23	0	12	12	1	0	7	0	10	0	0
ZNF263	1113	1183	1070	1053	954	757	408	782	1164	584	1162	777	1512	1482	748	1409	467	522	376	1288	939	1028	545	643	838	1078	308	559	907	768	886	1049	1526	483	615	993	886	590	989	863	863	840	909	922	902	463	986	873	1057
CX3CL1	3033	2804	2307	8076	10628	673	47	1492	1203	1100	1504	1212	2624	1811	1232	1286	530	605	501	1761	1121	1555	222	874	1087	988	704	1326	560	691	754	1481	2287	412	2796	3774	1451	294	1701	728	1304	2773	829	938	635	315	1680	911	679
SPATA20	2545	1172	663	503	571	555	327	1587	2074	738	1698	529	1207	1713	1098	2117	179	391	143	2254	1228	1952	249	925	1145	869	296	517	508	423	585	892	1596	176	732	1067	809	187	1202	734	1142	716	706	782	724	340	1403	647	894
CACNA1G	32	3	18	2	0	0	41	0	8	3	8	3	4	1	1	13	0	3	0	17	4	1	5	6	7	16	0	1	21	0	14	9	6	5	3	5	4	1	0	7	0	12	0	3	12	3	3	7	5
TNFRSF12A	673	707	881	1590	2088	1238	305	989	1098	670	1207	731	1822	2128	1613	1479	654	1016	895	1220	1702	1263	372	640	1169	998	1006	783	528	836	685	640	1196	392	1148	2417	592	682	1032	1069	1370	1902	1801	1682	1112	859	2418	1016	571
DLX6	377	124	11	5	1	75	0	282	354	153	246	102	493	344	185	268	45	35	20	401	247	308	54	61	148	79	28	76	62	102	72	184	251	22	51	263	134	15	138	131	186	128	64	38	85	38	85	104	55
MAP3K9	927	3623	785	1197	2602	581	891	1279	1373	1820	1625	2061	2251	2347	1725	1928	1929	2423	2634	1054	2487	1020	97	295	1891	3381	5295	4672	356	667	1402	794	1120	922	1786	3578	817	945	1754	3069	1187	2329	1174	1099	1282	776	1039	1492	372
RALA	1849	1997	2577	2895	2400	2370	2077	1809	2119	1834	3193	2968	3434	3636	2323	2844	1708	3719	4768	1840	3143	2069	838	1190	2139	4546	5577	3399	2340	1558	2289	2440	2485	1826	2305	2442	1889	1813	1966	4039	1809	2445	2335	3323	3116	1851	3657	2276	1997
BAIAP2L1	2725	3561	1266	1623	3862	1264	633	1868	1907	1943	3188	2673	3310	2394	1623	2695	1336	2463	3085	1937	2780	2458	284	885	2556	2791	3466	3915	762	836	1007	1532	2700	981	2957	3636	1764	1572	2294	2691	2419	2932	2428	1818	1711	1253	2499	2188	1042
KDM7A	2099	3369	2390	2286	2374	2290	751	1962	1349	1199	1301	2429	2327	1976	1487	2318	2476	2041	2561	1455	2342	1422	3114	2196	1931	2940	2367	3209	5212	3006	1354	2317	1904	3024	1228	2417	1971	1622	2589	1916	1217	3245	2759	1992	2577	2540	2291	2033	3448
ETV1	458	372	116	141	95	167	12	310	159	211	265	140	188	173	93	403	53	67	24	367	378	211	23	106	483	74	50	69	183	5	42	81	189	67	71	113	377	9	213	93	356	131	454	198	157	103	313	373	282
AGK	658	472	715	625	642	258	76	426	462	179	349	216	547	488	234	654	83	152	99	523	329	336	80	219	306	361	146	263	332	213	193	371	609	152	431	460	426	142	414	293	413	304	285	186	258	95	464	230	310
ALDH3B1	3820	2883	766	945	1296	998	474	2411	1861	1367	2095	2655	3232	2496	1994	3679	416	678	438	1979	1505	2353	1012	1114	1741	1450	741	874	1682	804	1528	1515	3665	449	1894	1699	1714	624	2109	1335	2210	1581	1099	1863	1658	908	2976	1211	2655
TTC22	1127	3683	2195	1099	6129	1020	2095	3242	2030	6074	6143	12835	6269	6192	6847	2642	2390	6303	8942	2173	3404	1913	293	565	3587	4690	8043	5896	560	955	2189	2639	4260	756	5632	7800	2599	2986	2382	3417	1885	2201	1858	1622	3377	1824	2822	2562	689
PHTF2	593	582	1177	1134	879	344	303	436	396	388	490	299	585	507	294	631	403	244	285	471	467	298	195	219	424	742	389	435	580	376	443	606	537	436	493	625	512	282	306	379	330	413	327	322	508	258	412	593	584
CCL26	0	4	2	3	2	2	8	0	0	0	7	0	4	0	4	0	2	5	4	1	1	0	0	0	18	0	0	1	0	0	4	11	0	0	1	8	0	1	1	6	4	4	1	11	3	7	0	9	0
FARP2	1428	1411	940	916	1357	560	295	1060	983	787	1335	763	1527	1016	659	1485	400	566	345	1141	955	989	280	570	1077	969	923	971	623	468	482	827	1274	412	1267	1608	799	383	979	672	884	743	739	525	633	267	1029	818	688
USH1C	906	741	0	0	1	52	11	383	268	237	868	193	111	454	141	223	32	95	35	273	682	639	74	237	663	153	85	184	30	4	182	285	806	73	46	218	472	101	62	25	278	241	551	209	228	201	1353	177	341
GGCT	523	421	890	936	640	195	94	445	847	254	637	174	464	407	323	499	131	429	428	838	488	466	76	141	322	299	209	236	202	148	239	260	597	125	747	652	272	93	406	294	336	277	219	347	203	140	372	289	232
DBF4	287	212	445	431	397	208	65	189	361	142	246	104	302	261	109	277	72	110	82	258	204	177	86	77	163	333	81	103	225	119	129	283	198	94	255	259	238	96	178	160	165	125	139	262	275	68	214	289	268
TBXA2R	3	0	5	10	4	3	9	0	0	0	0	3	0	0	1	1	1	2	6	10	0	1	1	2	6	0	0	0	3	0	0	2	0	3	4	11	1	4	3	0	0	0	0	1	1	1	0	1	2
IFRD1	1089	2677	1528	1353	1403	3733	2257	2959	1393	2595	3254	9850	4302	2544	5814	2960	17024	15726	10798	1033	5572	2498	7263	12519	5220	10434	9998	7755	4648	9725	3959	5046	2018	5062	1115	2488	2878	5572	3265	4616	1915	2422	4761	5069	6233	19245	1895	6392	7216
LGALS14	6	0	1	1	0	0	0	0	0	0	0	0	5	5	14	0	0	0	0	0	0	7	0	2	0	0	0	0	0	0	0	0	15	0	0	0	0	0	0	0	2	3	0	0	1	0	5	0	0
COX10	495	583	430	439	467	201	37	446	505	282	345	228	512	369	235	502	59	144	66	662	399	302	95	159	331	215	76	168	329	185	161	228	436	177	347	359	303	116	494	269	415	236	290	216	221	87	435	227	234
GTF2IRD1	964	1467	350	396	1539	481	295	689	785	742	1281	1276	1584	757	899	1436	616	1082	843	772	1282	859	71	343	995	1395	1194	1281	274	193	746	746	1000	408	970	1499	625	713	754	822	715	1069	546	1264	636	395	833	975	381
PAF1	2786	2992	2292	2878	2334	3716	3283	2923	2728	2368	4768	5914	4959	4814	3930	3439	6264	5131	6952	2591	5799	4310	5534	4696	3843	6361	5440	4654	4275	4841	4821	5750	3734	3685	2478	3075	3389	5499	2785	3840	3137	3561	5259	4898	4977	6781	3411	4862	3900
VPS41	2477	1772	2061	2083	2188	1310	569	1557	1461	789	1493	1312	1701	1687	1131	1631	1907	1085	1142	1767	2272	1101	1190	1127	1143	1731	887	1508	2034	1128	1092	1603	1640	1321	1612	1872	1345	1163	1330	987	1271	1306	1239	1160	1593	1208	1627	1306	1711
ARHGAP44	733	611	25	5	9	127	39	416	474	211	279	214	442	418	172	541	45	37	20	436	266	323	39	130	225	119	77	126	67	110	71	176	470	67	151	290	230	49	411	228	366	281	229	159	279	39	403	209	255
ELAC2	1759	1383	1566	1286	1339	965	285	1489	2128	778	1527	590	2018	1779	921	1872	232	538	261	2117	1267	1483	233	723	1256	1010	288	652	931	707	831	1051	1846	412	1291	1764	1040	336	1329	744	1467	994	1104	798	944	280	1685	879	878
SCIN	663	430	151	145	1092	146	53	346	403	398	453	205	521	211	175	231	103	477	128	523	185	144	73	61	119	286	212	199	75	14	332	317	439	29	1232	275	268	76	283	132	219	164	73	220	158	54	166	177	472
ARSD	9401	7178	1682	2215	2697	2929	680	6360	7335	3128	5918	2618	6306	6234	3696	11650	778	1697	832	9177	5523	8773	1174	2857	5686	2020	1156	1936	2987	2153	3251	4343	7279	1169	2840	5562	5316	1251	6631	3952	5626	3872	4152	3591	3306	1891	6942	3549	3131
PNPLA4	1096	695	547	467	549	298	57	585	1138	299	499	341	697	611	403	793	67	168	79	864	533	583	122	354	394	329	172	207	220	196	141	323	842	89	506	598	342	104	634	443	670	417	269	297	356	119	721	248	235
MYH13	0	0	0	0	0	0	10	0	1	0	0	4	0	1	0	0	0	2	0	1	0	0	5	0	0	0	0	0	0	0	0	7	1	0	0	0	0	0	0	0	0	0	0	0	0	0	0	0	0
ADIPOR2	1863	4403	2307	2329	2660	1637	2425	2685	2281	3504	3447	4402	4095	5148	3777	3577	3012	3382	3516	2344	3656	2036	982	1104	3788	4616	7260	5166	1840	2419	3966	2933	3795	1135	2633	4738	1828	2643	2658	3562	2408	2493	2086	1984	3377	1277	2967	3110	1632
CDKL3	14	7	10	6	9	9	8	10	15	7	17	4	20	21	2	19	3	9	1	15	6	12	0	31	12	18	8	3	8	2	3	1	6	0	9	11	18	3	9	16	27	11	6	16	6	8	12	7	4
UPP2	8	10	2	1	3	7	2	4	9	4	7	0	3	11	6	5	0	2	2	6	0	0	1	9	0	0	0	0	0	8	1	1	14	0	2	3	5	0	6	0	1	1	0	6	4	0	4	12	1
PRSS21	39	138	464	91	71	9	0	118	153	41	124	74	307	123	90	296	2	6	1	49	104	70	0	6	20	22	20	19	3	0	31	73	87	17	55	87	85	8	55	23	73	120	3	100	112	19	53	54	13
MARK4	1106	1406	868	908	1314	762	511	843	641	556	1122	796	1237	1093	627	1231	524	576	481	818	1456	943	512	586	816	1164	998	1106	827	710	752	1088	1076	604	725	1191	731	805	759	915	779	1256	832	772	1151	651	1006	1047	758
PROM1	9996	13740	258	2649	797	7599	139	12305	11192	4550	13038	4784	12652	10704	5218	15703	1733	1578	689	13142	9037	5935	1454	7930	13887	3773	2296	4942	7553	5172	2995	6442	9841	2394	3910	12641	9097	835	15286	9499	11773	9393	13959	4871	4307	1886	12305	5585	6864
CCDC124	2352	2040	1338	1509	1387	1333	1289	1685	2602	1008	2957	2029	3595	4277	1954	2537	626	1402	1299	2635	2473	3452	796	1158	1681	1687	1453	1180	1282	1031	2188	2651	3728	587	1566	2302	1789	1079	1767	2096	2189	1814	1686	2261	2064	984	2307	1479	1343
CEACAM21	223	29	151	110	93	68	65	235	258	50	108	20	96	534	124	94	301	154	268	421	183	298	154	52	56	161	45	106	134	308	37	107	89	103	193	160	176	110	60	49	80	92	116	165	183	34	75	83	72
PAFAH1B1	5391	4880	4188	4305	5007	3689	1641	3779	3565	2242	3812	3574	4796	4541	2860	5272	3166	2784	2693	4178	4686	2942	3052	2968	3806	5046	3071	4156	4640	3778	2734	3782	4589	2708	3990	5037	3520	3721	4105	3231	3500	3502	3914	3841	3900	3183	4491	4095	4582
NOS2	466	1722	2307	1593	1991	1364	12	570	152	597	1066	194	440	578	475	302	244	442	2790	1294	688	419	298	208	701	1565	1556	4266	531	20	271	674	429	1770	700	737	3424	295	682	1151	773	1955	3413	569	167	1147	659	584	475
DNAH9	3113	2045	23	4	3	87	12	540	1100	219	334	106	114	94	59	134	19	21	8	612	71	450	61	68	75	7	3	5	51	18	7	53	921	64	5	44	23	0	1408	479	842	855	114	369	193	6	571	235	351
BLTP2	6702	7682	5453	5964	6839	4509	1429	6554	7459	3541	5426	3536	7111	6888	3403	9109	2147	2158	1515	7947	7177	4623	2441	3644	5757	6138	2487	4277	5849	4387	3102	4713	5733	2816	6489	7920	4899	2479	8384	3955	6411	4922	5507	3374	4940	2464	7849	3585	5929
SLC13A2	9	63	0	20	10	1	0	4	0	4	3	27	35	2	0	4	4	0	1	12	3	3	0	3	125	14	3	16	11	0	18	12	15	2	11	3	52	0	2	12	33	15	30	2	20	10	32	2	16
GAS7	931	1611	2228	1920	2414	2895	1869	1386	422	733	1349	1746	1298	1656	907	1912	2738	2087	2142	850	1864	820	1573	2257	1010	4656	2097	4191	4678	2511	2027	3113	1021	1367	2524	2170	1300	1328	1003	1131	726	2069	1889	2569	2806	2540	806	1885	3138
TRAPPC6A	1103	812	493	506	352	272	212	634	760	216	655	386	638	1275	608	816	84	218	133	1105	449	1065	237	285	472	298	127	154	278	247	491	610	1156	160	271	684	528	148	589	463	817	411	362	642	590	166	659	271	387
MATK	231	182	1283	1022	499	206	795	164	87	67	547	218	339	476	50	448	78	242	107	234	80	292	335	132	181	464	96	171	626	64	1077	1309	240	82	290	230	346	170	187	160	50	395	152	371	245	283	235	413	743
CEACAM7	3623	40236	7983	4339	47099	3875	3383	19497	7448	20877	22619	25714	21502	32895	14043	9199	8772	10752	14205	18635	48689	18428	2087	1672	32144	22308	23519	36052	2845	970	10809	15923	20618	9644	37725	26390	10886	6518	7710	7615	36240	15324	21465	18596	11510	6729	21804	21116	11991
CD79B	36	62	296	116	62	16	22	100	10	32	24	63	60	176	42	21	40	46	181	506	40	75	51	20	34	477	7	44	63	5	157	189	96	90	32	298	421	187	34	8	12	34	53	5	90	49	98	23	113
SCN4A	1	0	0	1	1	1	6	8	0	0	7	7	1	3	1	1	4	0	2	32	0	0	0	4	3	15	0	0	0	0	0	0	0	0	0	0	0	1	8	0	0	0	0	0	0	0	3	12	0
ST7L	433	342	342	314	304	155	99	251	276	129	203	217	437	341	191	485	169	172	121	453	305	224	105	180	243	221	95	176	189	214	167	223	373	142	278	407	231	122	350	191	395	276	233	245	229	133	283	215	295
TKTL1	2	4	8	23	10	1	23	17	4	3	19	173	58	19	56	36	48	136	53	6	42	12	109	52	20	201	151	111	25	119	227	105	9	28	62	5	131	206	22	94	6	99	64	24	90	88	1	38	124
PAX6	0	2	23	68	114	1	15	0	0	1	0	1	33	4	2	3	0	3	2	12	0	0	0	0	1	0	0	0	4	0	0	4	20	0	1	9	0	0	4	0	3	0	3	0	2	0	0	0	0
RPUSD1	543	505	626	955	723	501	231	523	547	324	766	451	780	873	475	782	162	332	211	780	944	1012	357	306	586	349	181	273	536	272	481	655	829	262	617	813	513	232	511	456	648	468	491	516	624	265	814	289	435
RHBDF1	1109	907	612	977	2065	613	118	889	630	799	1211	721	1334	850	822	1375	449	982	1060	785	966	912	97	564	1043	741	807	1027	357	309	356	577	932	237	1357	1848	604	441	851	684	1107	1304	883	661	489	275	987	783	410
LUC7L	3743	1774	1666	977	1541	992	677	1417	1793	1015	2049	1020	2818	2296	1458	3662	540	1221	665	2183	1527	2942	554	1246	1628	1291	557	985	1191	1165	1404	2065	3492	556	1636	2909	1834	523	1605	1287	1879	1327	1280	1585	1345	693	1780	1522	1529
CACNA2D2	9	26	45	31	39	5	33	38	10	1	17	27	40	19	3	59	6	11	13	98	11	26	11	14	84	8	0	9	6	2	5	10	16	5	11	20	16	9	8	20	25	13	52	13	3	8	3	0	17
BAIAP3	1377	1012	93	104	78	511	141	526	497	318	549	539	593	328	257	254	645	361	488	377	336	461	1939	719	520	345	165	600	844	885	228	234	913	264	213	165	357	553	543	343	723	974	816	403	671	2126	489	627	447
TSR3	1989	1525	1399	1607	1014	839	525	1109	1775	552	1646	878	1450	2070	910	1787	440	781	548	1926	1077	1899	673	679	1238	1131	416	681	929	534	730	1011	1861	366	1289	1558	1057	508	1233	1187	1413	1073	939	1331	1208	743	1423	832	989
PIGQ	2122	1005	790	955	1013	735	243	1323	1468	722	2179	765	1659	1348	928	2297	277	643	336	1848	1336	2178	336	739	1110	626	354	580	788	542	679	891	1631	257	991	1382	817	365	1016	786	1336	1313	1080	983	802	456	1506	975	693
CRAMP1	837	598	711	762	1004	329	183	493	444	349	436	354	748	587	393	860	189	330	156	477	468	588	211	335	482	420	420	383	410	289	291	491	838	196	568	884	405	262	460	396	438	456	315	407	476	189	549	382	448
TEAD3	1467	1599	1007	1724	3157	736	490	1256	1005	1116	1693	1802	2696	1971	1384	2069	684	1949	1869	1306	1665	1635	197	646	1702	1727	2186	1844	424	536	906	925	1671	508	2131	3174	1272	812	1259	1547	1413	1644	1149	1189	1071	918	1582	1515	644
SELE	0	0	11	3	1	0	0	0	0	3	1	7	0	0	0	3	0	0	4	7	0	0	0	0	0	0	0	0	0	0	0	5	0	0	1	0	1	0	0	0	0	0	3	3	0	0	0	0	0
DNAJC11	1582	1228	1494	1406	1637	752	382	1080	1552	669	1263	574	1694	1582	815	1646	249	452	292	1649	1173	1213	259	594	1046	1030	354	626	727	572	615	1023	1180	396	1392	1650	975	323	1299	782	1167	896	843	674	811	274	1498	657	997
FMO3	277	85	54	57	245	10	9	48	56	77	158	184	102	78	59	67	62	111	239	77	26	10	9	16	38	58	56	81	9	9	42	131	143	97	78	78	10	30	53	29	92	13	1	36	127	8	67	135	15
MYLIP	2241	2047	1962	1903	2293	2249	1123	2269	1641	1331	1822	2820	2730	2053	1344	2654	3345	1580	1367	1826	2741	1916	3145	2711	2220	2713	1531	1875	2966	2557	1580	2733	2262	3130	1429	1507	2058	2310	2166	1969	1528	2195	2711	2324	3115	3554	1766	2825	2651
NOX1	4	12	0	32	72	11	0	20	8	1	23	15	22	9	0	8	0	1	6	12	31	7	6	0	68	49	33	59	6	0	0	3	0	1	385	109	60	9	10	3	32	7	5	13	9	6	17	4	0
E2F2	62	34	635	520	555	34	43	94	161	40	83	23	313	80	19	60	18	228	111	86	35	56	18	3	28	190	30	65	33	9	49	77	47	46	242	370	101	22	10	11	17	67	24	109	33	13	50	45	75
PSMB1	3480	2939	3555	4057	3005	2582	1226	2730	3563	1366	3384	2109	3675	4449	1807	3044	1574	2266	1801	4173	2679	2626	1800	1874	2622	3167	1351	1842	2558	1395	1839	2984	3564	1308	3376	3280	2427	1858	2511	1996	3085	2258	2572	2481	2491	2250	3555	2134	2629
SYN1	27	22	20	25	5	118	95	22	60	4	10	64	34	32	22	48	21	69	41	34	40	30	96	29	22	161	42	48	403	156	34	60	24	17	20	29	7	198	4	21	17	114	115	18	48	65	61	26	63
JARID2	937	1652	1769	1688	2275	2143	1314	1516	678	1160	1801	3223	2761	2582	2261	1883	2939	2113	2290	798	3178	1063	3787	2295	2172	3922	3270	3900	3922	3738	2290	2614	1782	2361	1643	2314	1851	2853	1531	2195	955	3077	2968	2249	3116	2691	1244	3578	3813
CDKL5	473	1704	275	471	1210	449	399	817	569	1171	582	1678	1485	1028	1115	952	1009	818	842	503	1360	406	395	290	772	1512	2617	2299	534	729	513	573	779	950	904	1277	531	704	1114	1295	331	608	790	681	812	418	611	966	440
CAMK1G	17	9	58	165	37	113	146	32	1	26	138	117	74	149	73	51	27	66	178	4	24	25	32	95	52	478	16	84	155	86	169	208	23	64	31	13	34	221	10	49	6	53	48	15	66	74	58	62	225
CDK11A	134	47	99	77	66	41	41	47	37	36	73	98	99	101	93	81	76	77	56	74	79	123	108	66	74	137	40	104	39	68	43	66	127	58	64	99	69	100	73	59	64	46	86	72	88	134	57	103	142
NADK	2916	4822	5291	5240	3292	10817	4323	7228	2538	3270	8696	7195	6497	7404	3901	6063	16623	6502	9108	3722	12454	4207	19154	10142	11763	13219	3639	8968	18862	9964	6633	14481	5999	16131	4824	5060	8339	16147	4258	4779	3800	7183	14723	9454	12391	16744	5603	11008	12661
TFAP2B	0	0	0	3	0	0	1	0	0	0	1	0	1	1	0	0	0	0	0	0	0	0	4	0	0	0	0	0	0	0	0	0	0	0	0	0	0	0	0	0	0	0	0	0	0	0	3	0	0
TFAP2D	0	0	0	0	1	0	1	0	0	0	0	0	0	3	0	0	0	0	1	3	0	0	0	6	1	0	0	0	1	0	0	0	8	0	0	0	0	0	0	0	0	0	0	1	0	0	0	0	0
DLEC1	3864	1244	22	19	24	104	35	391	754	181	438	103	186	213	118	514	110	74	60	315	122	555	139	206	130	76	37	58	202	177	129	79	1138	124	68	86	48	34	485	294	654	343	170	408	337	122	514	386	478
CYTH3	517	393	495	684	781	266	172	245	213	170	214	222	423	390	192	334	181	184	132	332	265	157	85	112	238	485	246	285	363	217	229	243	427	193	423	805	304	219	245	290	183	391	202	392	346	145	221	435	395
ADAM22	130	36	59	46	73	2	1	11	10	8	15	1	30	13	2	20	3	8	1	77	23	13	4	2	17	41	0	8	10	5	5	12	3	2	16	52	11	10	27	14	26	5	2	2	4	0	10	17	22
SYPL1	4329	3557	2583	2963	4221	1483	446	2800	3057	1509	2506	1841	4341	2971	1613	3340	767	1518	792	3449	2728	2644	553	1622	2289	2262	1224	1864	1709	1053	1130	1755	2858	724	4456	3663	1958	790	3005	1920	3392	2413	1960	1484	1352	947	3592	1510	1693
CYB561	8007	6921	1404	1551	2436	3041	292	7824	9699	3578	6487	2750	7209	6956	4250	11816	1060	1761	918	11512	7110	5851	979	3207	6641	1982	1360	1950	2466	3309	1887	2904	7646	1478	4533	4989	3892	708	8711	4319	9874	4332	4514	3297	3490	1115	8363	3622	3613
SPAG9	2519	3553	3106	3936	4561	5489	1967	3658	2078	2870	4196	8681	4479	3918	3856	3614	6527	4114	4309	2157	4820	1701	4836	6222	3494	8909	4945	6222	8634	6648	5486	6562	3743	5163	3444	4210	4756	7171	3143	4231	1979	4638	5699	5896	8405	5486	3023	6985	7416
CELSR3	38	65	397	448	450	18	28	29	20	18	73	45	135	48	25	82	4	20	41	73	64	35	1	8	7	163	16	65	85	26	25	66	44	25	85	126	51	65	26	24	48	23	14	43	23	12	74	21	35
AASS	949	524	247	421	750	118	85	311	440	174	198	116	333	314	315	655	35	209	63	489	152	349	47	310	374	200	139	206	123	282	115	210	372	54	423	326	279	55	446	260	353	290	218	109	190	51	365	156	204
PLEKHG6	333	490	213	287	1150	237	128	541	393	487	505	266	915	499	468	423	257	499	340	321	549	465	40	149	231	493	417	508	116	133	294	246	350	93	882	1501	184	152	332	292	405	590	307	191	189	70	570	323	140
SS18L2	505	389	622	495	432	372	184	297	490	165	462	342	653	649	284	445	287	387	269	640	421	592	437	329	282	434	216	253	399	209	310	423	602	224	410	501	449	314	377	371	461	377	371	367	448	408	430	285	504
MPND	557	580	675	820	524	335	358	512	620	216	633	490	728	898	316	539	189	393	213	670	460	641	276	305	386	543	228	318	664	162	692	966	528	197	629	522	491	257	445	421	481	339	430	495	720	264	452	313	539
MGST1	1978	1680	206	1406	1033	626	230	703	978	487	898	430	1640	1086	800	884	208	321	182	1730	1127	1602	222	922	572	220	119	136	285	251	284	374	1305	175	742	1426	576	109	1440	1098	1824	598	709	692	495	503	1332	728	600
CRY1	813	942	582	457	708	351	191	531	773	548	346	416	935	823	501	902	287	328	310	884	458	319	82	200	557	440	599	510	305	466	349	461	788	227	691	1011	456	262	727	516	637	477	375	534	458	212	528	567	405
PGLYRP1	2	74	36	15	4	126	85	61	9	13	31	132	41	37	43	9	550	186	251	5	269	71	921	459	42	112	47	126	432	187	94	86	18	51	4	10	59	306	27	32	46	67	438	37	81	600	40	57	155
NFIX	2242	2165	1057	1513	2277	312	72	966	1315	536	769	734	2206	1863	960	2018	172	353	179	1309	1385	1363	298	806	1246	788	502	945	331	628	433	628	1062	200	1602	2353	846	214	1560	1084	1431	1115	615	434	799	202	1498	487	701
ST3GAL1	2469	4070	4374	5530	4885	4787	4808	3441	2181	2300	4869	4540	5270	6391	2296	6308	2177	2846	3002	4338	4196	2293	3075	2161	5382	5645	4294	4939	9060	4722	3286	6127	3244	2979	4408	5308	4666	3714	3332	3612	3149	4652	6152	2998	5932	3041	4261	3985	6713
MMP25	410	3963	2288	1833	1077	10112	4191	6741	481	1788	3733	7745	2951	4714	3737	2021	17495	6075	9539	466	13465	3746	26662	8702	7511	23944	7399	22460	23716	20165	8918	12290	3577	14584	2254	3254	5193	15285	4714	5347	2928	11847	19010	5120	10991	24414	2435	13447	12558
IL32	1368	863	5517	5430	2378	606	1339	747	459	592	1068	512	1155	2317	490	381	411	630	789	909	443	622	564	283	512	1240	226	594	1101	482	1084	3305	1993	821	546	2073	1816	706	586	616	525	525	505	324	558	449	625	351	1323
PKD1	2902	2828	1910	2164	2211	922	338	1026	1011	1122	1839	691	2497	1725	1120	4477	270	525	212	1547	1498	1760	345	1005	2623	929	555	906	1695	1397	715	1299	2159	485	1225	2404	1410	444	2286	1653	1633	1446	1610	819	1836	354	2336	1510	1318
MAPK8IP2	75	80	211	340	75	9	28	16	48	12	23	34	44	73	18	46	16	45	12	74	35	43	17	20	40	39	11	29	17	39	23	32	16	13	36	57	27	23	19	7	21	44	49	33	28	20	51	18	29
MED24	3146	4401	1974	1597	1668	1994	358	4560	6974	1895	3479	1253	3168	4724	2233	4430	651	891	485	6378	3607	4551	601	2104	2317	1643	737	1330	2954	4386	1056	1551	2890	902	2108	4602	2538	586	2994	2017	4493	1890	4189	2135	1429	546	5389	2545	1359
RHOBTB2	591	523	611	602	469	241	63	411	435	287	460	351	658	669	297	1181	87	121	162	765	781	526	102	109	528	586	110	203	247	167	279	271	597	200	609	492	720	198	337	207	574	310	250	319	402	204	609	300	318
HEATR5B	1609	1307	946	1099	1511	528	202	898	1040	545	638	434	1101	829	504	1653	440	481	353	1167	877	658	354	572	962	929	636	831	1074	725	306	809	1014	1286	911	1420	763	289	975	587	875	700	709	493	746	240	946	515	761
SEC62	10680	8174	4797	3955	4497	5401	4212	7226	8734	3708	9656	6678	9524	11520	5825	12437	4867	8201	5356	10536	8802	10108	5192	6944	7946	6941	4455	4460	5808	5505	7067	7422	12975	2838	6190	8454	6978	5166	8107	6216	8418	5337	6716	8263	6799	5932	8715	6694	7098
RPS20	43192	21248	19817	14425	12586	9774	8924	15837	30390	8798	21982	14987	23303	35850	15977	19632	4869	13950	10937	26771	16500	35598	8661	9104	11202	18323	8930	8031	10111	5957	14819	19627	27411	5422	12740	22110	19962	8347	15670	19986	17135	13006	10022	18131	16429	8200	19936	9235	12838
CSDE1	19783	18197	18282	17907	23881	12341	5524	14001	12300	9033	13140	13287	19039	16309	9527	16459	11818	10514	10196	14178	15937	10501	8532	9543	12149	20659	11248	14543	14875	9774	9090	13457	16621	8400	15521	20980	13248	11825	12198	10891	12276	12637	12040	14480	13616	11856	14590	12876	14918
UBE3C	2569	2657	3158	3556	3167	1486	308	2086	1920	1097	1613	1071	2769	2404	1260	2837	700	824	574	2333	2013	1308	711	1133	1843	2063	885	1474	2011	1103	826	1611	1996	1023	2324	3085	1668	691	2226	1314	2038	1847	1843	1281	1681	750	2688	1287	2056
REV3L	1497	904	702	922	930	606	150	534	623	252	432	464	729	648	329	789	442	230	178	735	530	369	474	598	502	666	247	550	1034	963	286	518	662	570	417	722	490	461	861	507	407	642	533	313	774	437	618	289	1108
TENM1	9	1	4	22	9	1	17	0	0	9	3	37	20	6	0	18	45	5	11	11	10	2	67	65	14	15	0	4	72	57	4	2	19	57	1	18	5	1	6	4	10	6	14	21	3	4	14	2	2
PAX7	41	10	0	159	100	0	5	0	1	0	0	0	1	0	0	0	0	0	0	2	1	13	0	0	0	0	0	0	0	0	0	0	0	0	0	0	0	0	2	0	0	1	0	0	0	0	3	0	0
MASP2	0	2	0	2	0	0	0	0	0	0	0	0	0	2	0	4	0	0	0	1	0	0	0	0	0	0	0	0	0	0	0	0	11	1	0	3	0	1	0	0	0	5	0	1	4	1	0	0	3
IYD	108	119	0	16	46	6	6	18	36	46	69	69	66	63	31	110	9	8	16	15	72	6	11	52	77	29	59	16	2	4	3	13	187	19	83	72	110	0	71	26	30	16	48	28	44	13	131	82	35
FAM76A	788	363	363	406	429	220	144	315	477	263	425	209	448	442	259	525	108	172	127	607	376	544	141	174	293	331	113	187	306	149	238	274	489	188	399	485	333	105	334	256	426	295	200	290	252	113	386	278	239
TRAF3IP3	601	578	3068	1820	1217	1280	888	1539	192	746	1181	1673	930	1354	880	630	2512	2393	1629	525	1871	837	2434	1796	2768	1868	813	1423	2674	4017	1235	2013	1073	1882	431	1569	2095	1951	925	1247	336	1106	1480	1530	1823	3134	514	2948	3103
POMT2	926	557	319	287	366	332	86	528	749	299	652	201	613	564	301	1047	113	236	80	740	488	556	107	269	491	293	140	203	370	348	270	364	671	107	464	689	417	94	619	318	583	419	386	389	366	174	575	366	339
VTA1	1333	1065	1229	1282	1644	792	330	1045	1080	615	801	791	1365	1208	684	1053	572	736	650	1183	1164	605	560	531	822	1136	1106	918	1134	545	527	1019	1075	519	1196	1391	818	490	998	740	1045	931	917	613	854	553	1129	657	898
MLXIPL	380	459	18	14	19	58	82	202	324	152	661	75	318	278	182	642	47	148	16	80	149	260	51	144	122	110	15	87	193	37	190	250	284	31	49	153	170	37	266	304	252	131	77	132	157	65	279	247	168
BAZ1B	3261	3122	4285	4384	3877	1232	1106	1949	2039	1128	2091	1067	2947	2810	1680	2741	753	1322	908	2678	1853	1762	827	1451	1755	2370	1328	1678	1812	1164	1361	2158	2688	1135	2383	3571	2614	1076	2331	1519	2099	2225	1457	932	1803	594	2275	1452	2046
RANBP9	1705	4814	1866	1654	2721	1177	2302	2864	2124	3297	2444	4907	3053	3677	3282	3349	4425	3757	4832	1839	3866	1761	691	844	2863	3919	7410	4505	1425	1100	2686	2151	3079	1223	2488	4387	1809	1355	2315	3801	1882	1914	2345	2564	3309	1647	1975	3412	1241
ETV7	198	65	1325	1574	1181	480	75	214	91	158	194	131	97	136	113	32	546	276	540	97	307	128	468	335	1027	373	19	80	297	290	132	456	287	1760	194	211	324	376	52	66	43	173	156	55	377	402	189	89	189
SPRTN	323	348	286	410	431	269	124	256	283	149	261	246	400	388	450	290	219	152	119	292	245	155	177	143	243	340	282	334	291	178	154	267	344	166	261	343	248	164	293	298	313	294	265	264	282	175	239	313	274
METTL13	1541	1615	1463	1434	1478	992	375	1289	1446	817	1366	792	2057	1868	865	1984	341	554	493	1849	1321	925	311	769	1392	1072	529	659	930	605	774	1226	1718	395	1151	1993	1226	428	1500	914	1401	1100	1053	971	996	399	1796	816	1079
DYRK4	461	244	271	170	195	177	73	328	510	114	360	134	293	372	201	433	54	123	87	644	237	312	85	112	199	120	55	83	206	207	133	232	245	72	182	239	318	71	339	235	378	104	171	209	184	72	319	163	180
ZNF207	3456	3085	3265	3146	4168	2373	1811	2639	2431	1971	3483	2973	4031	2699	2166	3586	1991	2696	2414	3062	2492	2403	1573	1874	2402	4497	2567	3374	3070	2294	2242	2976	2607	2246	3078	3879	2440	2736	2790	2333	1919	2433	2566	2482	2307	1875	2704	3228	2716
UQCRC1	4414	3763	4108	4531	4152	3086	1351	4161	5794	1935	5093	2947	5412	5420	2988	4933	1072	2573	1530	5857	4298	4025	1853	2424	3659	3471	1475	1993	2823	1815	2985	3715	4651	1191	4024	4140	3366	1942	3820	2543	4306	2956	3492	3246	3222	1729	4809	2371	2840
STARD3NL	1471	855	1231	1115	645	1074	495	1072	1154	455	1017	815	1328	1440	858	1447	902	654	473	1464	1414	1022	1090	1128	1044	1738	486	713	1350	852	700	1233	1189	777	875	1020	820	807	1065	728	1181	1062	1129	917	1378	1132	1594	777	1565
CD9	14627	13790	7170	8195	17451	9119	1810	13896	11112	7608	15744	9416	19019	16808	9904	15297	4121	8740	5200	14231	14491	12542	1968	7076	8057	11083	10211	10419	4761	5251	6325	8858	15569	2395	19105	31658	9278	2221	12163	9422	13847	12896	9264	11622	8049	3969	14261	10915	5268
HHATL	74	18	3	0	9	0	0	10	16	6	16	5	10	8	0	7	11	3	19	2	3	24	6	2	1	8	1	2	14	10	0	3	25	4	0	5	9	0	11	10	15	12	2	21	21	13	14	12	16
NCAPD2	1919	1384	2406	2649	2506	526	290	1474	2202	688	1082	597	1625	1266	747	1644	447	545	378	1741	1079	956	443	677	946	1222	349	803	1001	760	720	1040	1612	421	1384	1465	1213	465	1305	778	1052	1079	797	545	804	441	1144	756	1304
IFFO1	261	265	1296	745	642	335	406	199	85	92	377	222	210	494	121	369	238	289	227	272	378	217	575	342	275	554	144	252	756	191	366	927	303	404	329	516	537	280	197	203	123	457	326	317	710	344	220	289	581
GIPR	844	792	322	270	465	348	78	369	369	371	795	344	519	466	354	1341	194	512	272	469	427	669	96	335	695	402	322	461	254	278	234	338	1223	163	513	483	495	256	468	334	434	599	271	680	473	134	458	480	277
PHF7	205	87	169	156	150	39	16	95	135	47	78	80	257	100	47	125	27	25	15	71	69	158	16	65	43	105	44	56	63	33	9	78	88	45	127	171	70	56	94	58	78	62	62	60	63	22	62	41	89
SEMA3G	12	3	40	12	14	1	12	24	5	4	1	5	2	7	0	6	1	2	0	45	2	0	1	0	6	4	6	0	5	0	0	19	5	2	15	22	2	1	0	4	0	1	0	2	0	0	0	14	2
NISCH	4849	2787	3061	2539	3829	1361	781	2408	2178	1533	2935	1667	3571	2968	1739	4542	1249	1510	1106	2645	2174	2769	1154	1576	2039	2484	1504	1979	2394	1978	1250	2244	3260	1086	2457	3798	2315	1318	2405	1631	2122	2081	1910	1986	1900	1049	2570	2258	2015
STAB1	1443	1952	6232	5647	5272	4190	2550	749	413	495	2516	729	988	3053	821	3560	839	2213	697	816	1601	1279	4334	2349	2109	4233	1169	2563	8513	2209	2627	5852	1606	2859	2426	3542	2613	2114	1080	1212	855	3040	3635	1686	6789	1029	1969	1496	5366
FUZ	1540	1210	353	473	477	439	84	777	1040	513	846	648	1164	912	551	1136	527	352	372	856	942	1488	558	576	617	408	258	413	447	345	454	625	1331	293	522	633	500	247	749	701	777	879	720	585	927	592	1090	740	683
SLC6A13	3	4	8	5	7	19	29	1	3	19	8	9	7	13	4	21	13	13	9	2	9	6	10	14	22	22	4	19	4	2	5	6	12	11	3	24	3	8	16	6	3	9	4	10	9	18	16	9	26
IDS	353	415	486	407	624	432	206	427	155	349	258	710	489	358	423	316	885	286	404	158	823	100	661	467	362	729	487	753	1000	822	263	355	442	555	352	487	317	431	337	418	296	486	613	447	608	853	251	680	747
PRSS3	13	411	45	25	50	82	1161	247	318	444	394	697	225	563	630	593	833	1378	2443	93	421	179	48	22	515	1117	1623	982	29	105	779	174	316	344	395	601	149	255	305	1311	320	604	513	1299	526	1081	314	1098	34
ZNF200	375	591	1058	982	618	1532	1035	1269	340	509	713	899	745	934	624	572	2573	926	1553	364	1990	616	2316	1153	1392	1865	583	1712	2523	2645	859	1449	686	3158	500	445	922	1714	783	846	476	1326	1770	1000	1454	2385	631	1657	2007
CD4	1858	1797	6921	6547	4256	2621	1799	1034	510	457	1495	874	1070	3137	747	1746	773	1435	676	1201	1743	1256	1800	970	866	4247	785	1489	5275	744	3289	4942	1488	2880	1917	2802	3169	1996	969	1062	893	1925	1953	1097	3098	988	1791	1025	3855
LRRC23	2571	1733	185	188	131	133	83	587	1626	319	735	239	316	367	175	313	63	101	60	981	246	1344	206	214	159	215	50	96	202	73	173	261	1265	112	154	266	147	79	838	567	1056	846	175	691	407	87	987	294	422
BTK	297	405	1572	1327	655	895	605	531	88	146	468	587	345	684	234	507	844	454	531	518	792	243	1361	634	467	1631	282	670	2067	820	841	1415	282	1261	566	504	1021	930	232	216	174	635	814	860	1000	1274	358	553	1220
HFE	674	380	311	394	416	245	41	333	181	168	474	248	444	418	208	628	109	150	68	380	423	435	142	282	302	309	183	216	251	88	205	220	496	130	316	359	278	42	334	186	325	203	310	339	245	149	582	265	280
SCMH1	1228	954	420	676	462	377	38	768	1291	317	638	466	1019	922	514	1096	91	144	59	1292	633	789	143	420	582	418	162	258	308	532	250	431	961	189	375	696	429	93	746	547	926	623	446	363	437	149	905	359	573
FYN	980	534	4183	2509	1514	455	1027	381	266	198	377	421	495	1163	394	613	281	392	296	746	238	377	373	183	369	898	91	319	1366	398	1009	1669	1219	603	305	1348	1630	458	309	286	219	419	367	309	752	191	362	222	1617
HIVEP2	2132	3618	3324	4494	3841	5267	2046	3037	1773	3339	3156	5176	4201	3789	3054	3570	2747	2255	2837	1897	4098	1772	1420	1713	2856	7698	4112	6212	6195	4720	3596	5182	3063	4115	2993	3262	2759	4023	2968	3065	1553	3185	3116	1792	3996	2462	3326	4327	4856
FMO1	59	7	289	2337	670	2	0	16	0	0	0	6	11	9	6	2	15	15	17	14	0	0	0	0	10	182	207	119	0	0	0	0	17	1	20	28	2	1	8	0	1	6	4	7	0	4	1	3	1
ELOA	2276	1694	1850	2013	2273	1095	393	1427	1610	703	1471	737	1938	1708	903	1903	425	639	534	1855	1336	1180	452	697	1282	1384	636	985	1490	835	842	1398	1679	668	1592	2055	1316	672	1531	1008	1431	1286	1054	858	1234	413	1763	866	1343
LYPLA2	2194	2177	1783	2201	2264	1575	1130	2113	2457	1271	3272	2424	3365	3814	2132	2354	1327	2177	2006	2762	2421	2446	1376	1209	2017	2431	2065	1820	1686	1171	1985	2676	3171	892	2709	2849	2078	1555	2084	1696	2303	2348	1943	2031	2351	1716	2510	1710	1766
CLCN6	697	568	479	600	698	355	225	319	348	247	531	259	565	463	213	900	178	430	160	495	298	289	240	226	416	606	243	351	641	297	284	538	465	328	427	595	435	235	415	278	349	350	278	556	579	107	436	651	720
MRC2	737	239	1691	1624	1151	262	213	121	135	63	326	108	231	491	143	578	165	611	146	575	263	252	99	52	258	562	101	305	370	429	539	725	545	89	862	638	342	154	132	160	177	439	80	171	438	82	161	236	235
NME1-NME2	0	0	0	0	0	0	0	0	0	0	0	0	0	0	0	0	0	0	0	0	0	0	0	0	0	0	0	0	0	0	0	0	0	0	0	0	0	0	0	0	0	0	0	0	0	0	0	0	0
SLC6A7	15	12	17	3	18	4	4	3	0	1	6	6	2	5	7	0	1	1	1	6	0	0	2	1	11	0	2	6	7	0	0	12	5	2	12	8	7	1	0	2	11	6	8	1	0	3	1	3	3
TSPAN9	1861	1770	793	1393	2052	755	91	1554	1613	672	1594	836	2370	1400	1002	3414	236	529	409	2670	2186	1683	189	889	2556	736	588	645	970	607	459	887	1875	347	1489	2373	1311	297	1789	1316	1840	1374	1279	857	832	345	1740	985	779
BTBD7	2428	2035	1025	1501	2274	852	595	1197	1277	1034	1408	1085	1842	1745	1133	1994	605	1005	799	1864	1106	1152	388	785	1132	1474	1544	1557	1145	990	595	960	1771	729	1370	1929	1123	837	1617	1352	1422	1172	959	1160	1090	557	1379	1102	1252
APBA3	472	456	779	688	530	445	592	376	324	239	684	462	732	673	270	663	333	317	426	470	446	426	458	369	486	774	213	431	718	340	555	1102	662	379	446	722	599	523	564	473	450	459	556	833	560	536	585	705	876
MKS1	798	601	209	227	303	208	20	387	590	221	389	149	450	431	252	527	67	146	81	487	289	388	92	246	353	145	107	145	198	147	166	253	715	92	355	442	273	59	512	280	482	285	234	253	218	91	484	225	269
ABHD5	1606	3813	1552	1824	2790	3206	3338	3864	2528	5165	4533	8478	4981	3715	3994	4258	5670	4436	4435	1594	5804	2628	6039	2356	3800	5681	7372	5843	3670	3877	5562	4388	4233	3093	2747	3578	2331	4616	2813	5114	2125	2954	3424	4634	4393	7222	3527	7425	3386
ANOS1	348	384	489	924	385	239	77	409	429	192	91	42	212	204	332	804	26	46	23	419	201	180	14	115	210	45	20	5	267	240	94	146	186	155	209	96	48	13	320	160	280	184	62	123	115	27	230	116	88
AKAP8L	3735	2090	1816	1480	2042	1411	1063	1675	1414	1055	2528	1625	2954	2493	1493	3718	1430	1748	1277	1962	1817	2637	1450	1458	1940	2073	1140	1497	1938	1507	1532	2305	2728	857	1761	2699	1709	1261	1572	1502	1945	1813	1651	2126	1847	1340	1956	1960	1567
MBTD1	887	914	675	643	978	413	132	531	419	421	437	371	737	457	377	720	400	256	221	625	665	571	275	351	492	728	469	587	636	361	351	429	755	490	564	718	484	276	619	390	456	558	363	394	493	296	542	459	585
UTP18	1062	910	1226	1234	758	770	338	605	706	336	662	497	1045	1217	488	868	241	277	185	939	684	558	296	462	564	964	301	454	817	302	666	1035	917	419	850	841	770	336	686	608	834	661	604	554	706	352	900	518	799
RNF216	1399	1330	1599	1315	1310	869	538	1018	970	492	930	839	1533	1422	653	1325	526	514	410	1284	1152	1079	1167	826	854	1373	381	809	1266	952	802	1180	1203	700	1109	1666	1046	658	1176	741	1071	998	1073	651	964	774	1246	663	1153
TTC19	2197	1824	1088	1092	1322	966	309	1680	1770	986	1529	852	1652	2094	1136	2316	297	585	351	2048	1429	1374	373	738	1312	918	757	907	733	772	496	719	1660	356	1346	1676	1127	280	1485	1031	1579	1144	1012	918	989	373	1856	676	799
PTBP1	6159	5359	5494	6841	7793	3362	1901	4354	5088	2346	4547	3442	7519	5529	3221	6310	2169	2580	1792	5995	5116	3889	2068	2631	3904	5719	2503	4035	5329	3961	2744	4993	5309	2565	5206	6788	3975	2549	5183	3872	4871	4616	4497	3856	4317	2270	5096	4043	4561
DPF1	21	6	0	5	0	12	10	10	45	5	27	4	0	5	2	6	1	4	0	19	2	34	1	0	0	8	0	0	3	0	0	3	39	0	6	0	0	0	25	16	23	26	0	9	1	3	1	1	3
SYT7	672	1575	97	55	222	350	92	373	294	317	574	961	2494	1006	673	1835	332	378	369	741	1551	1186	192	654	1042	323	340	549	971	409	420	698	1137	183	438	1299	642	314	1094	1226	785	1337	1214	522	691	151	1107	793	659
LARS2	826	770	955	1023	944	389	111	667	794	399	422	253	898	767	517	750	105	217	106	903	582	430	133	320	651	473	236	354	345	283	309	537	687	244	754	827	447	209	776	360	744	499	415	327	383	123	721	361	579
PIK3C2A	2782	2548	1054	1302	2036	858	209	1405	1661	953	878	903	2008	1310	1091	2222	557	478	276	1880	1493	893	357	968	1316	1333	863	1374	1383	1372	479	662	1513	835	1304	1891	1080	526	2171	1098	1717	1292	1277	674	1016	432	1682	1134	1223
PLAUR	1410	8864	3824	7951	4148	43957	36052	10206	2805	6847	15764	165453	33499	15790	51078	12921	93582	88027	73200	2965	39530	19062	84838	122287	17727	83511	24752	39455	77496	94078	69643	82227	9570	33811	6263	2496	18900	78505	22417	37023	5866	38951	54264	36518	87959	121100	15576	27812	74724
ANLN	219	52	762	1309	1098	99	83	215	1021	192	224	78	514	70	157	65	20	251	162	64	64	30	15	9	52	180	92	114	99	44	56	62	84	12	233	157	106	31	34	22	39	102	33	26	80	44	122	28	252
WIZ	1431	925	959	1104	1453	566	203	901	1018	614	793	431	1501	1069	697	1529	221	362	220	1102	949	956	315	492	844	806	371	631	852	611	427	868	891	412	916	1411	660	311	946	627	898	903	846	519	603	276	1077	618	711
RABGAP1	2450	2220	1743	1759	2810	1050	446	1342	1513	1018	1545	995	2328	1769	1350	2269	857	1198	842	1747	1445	1185	565	1000	1286	1619	1410	1492	1059	885	738	1207	1987	817	2230	2576	1318	779	1771	1076	1428	1402	1085	1444	1324	768	1888	1119	1332
DCN	2483	198	586	263	314	115	0	191	151	75	90	137	96	146	100	114	70	32	0	740	143	142	67	14	123	56	0	13	18	8	36	15	486	8	135	986	152	16	66	34	54	278	100	75	19	48	18	4	53
QPCTL	454	340	153	338	251	325	171	522	673	196	735	270	625	555	288	848	92	341	133	759	464	575	93	213	496	277	123	176	368	448	303	412	492	98	332	453	366	162	514	387	530	236	351	351	283	161	549	266	333
PPP5C	1944	1423	1375	1614	1332	741	270	1210	1603	611	1371	590	1635	1666	938	2007	230	460	277	1870	1113	1472	269	608	1114	782	290	484	654	482	662	1021	1692	344	1267	1409	963	240	1135	804	1379	963	783	779	1004	277	1556	699	876
CEP68	782	716	784	451	561	262	178	283	298	285	335	222	771	465	313	587	127	104	90	315	345	405	138	235	280	420	237	260	243	170	254	384	737	166	303	719	284	112	461	408	251	511	172	210	284	138	321	343	217
MAP4K3	1316	1027	507	674	1095	526	137	609	609	368	490	493	1099	726	429	932	119	255	167	854	566	466	125	294	730	566	381	609	481	379	246	445	996	281	793	1141	415	187	807	529	673	801	412	370	429	161	800	351	403
ZBTB32	46	26	103	136	89	21	43	16	25	31	14	57	24	55	31	4	8	47	143	55	12	22	15	10	5	108	9	39	32	19	6	130	11	37	16	15	155	38	8	9	2	32	71	6	76	20	55	2	45
TYROBP	733	2156	4187	4722	2126	13790	10173	4724	606	1377	7320	11290	5516	9152	4649	3788	17812	14067	14551	864	12570	5218	26770	12333	7086	15044	4155	6631	18655	9526	12927	18554	5217	9731	3568	2792	6037	15986	2973	5685	2506	7605	12845	12710	17026	30186	3885	13458	15224
LDAF1	1436	2663	2226	1627	3757	2339	2397	2255	2147	3777	4702	5977	3526	3974	3684	2708	3031	3832	6748	1720	3409	2162	424	608	3317	4796	7645	5172	467	887	4308	3537	3042	1299	2713	4099	3023	3802	1735	5133	2236	3090	2293	3991	2326	2209	2296	4722	628
GABRA3	2	4	7	11	56	2	1	0	0	0	18	1	33	3	17	1	3	13	12	0	22	9	0	0	0	11	0	1	2	4	10	0	2	0	4	12	0	0	2	3	1	2	1	1	6	0	4	1	0
BRCA1	379	279	725	629	652	196	132	352	525	173	325	153	233	296	102	247	228	279	204	245	286	134	285	175	233	288	105	282	507	232	141	235	256	390	370	264	343	272	179	117	136	274	208	153	302	268	252	193	366
ERCC1	1739	1194	1001	1231	1150	792	385	1018	1256	488	1065	761	1269	1295	768	1320	413	608	497	1424	906	1257	498	640	819	1003	578	644	999	430	727	970	1043	346	887	1315	763	454	939	851	914	992	696	739	979	445	939	669	757
CD22	109	197	957	703	338	208	531	374	108	111	1538	184	289	439	105	488	245	335	423	1201	110	240	143	176	145	2132	146	355	639	100	505	1235	350	496	491	551	1191	651	125	176	28	159	210	1044	697	228	542	865	778
SEMA3B	9666	4065	368	1912	992	4406	499	6604	9171	2915	4908	3139	9990	8446	7454	13402	800	1597	734	10174	6114	9039	1093	4332	4528	1503	1212	1820	1946	14023	2463	2175	9967	1120	2898	4657	3355	1491	6561	3698	9267	4461	4062	3885	3423	1972	11610	4106	3578
MBTPS2	480	414	377	575	679	211	123	265	259	205	199	163	345	340	191	363	64	150	65	389	309	172	40	183	277	249	145	174	229	125	168	203	171	101	405	528	273	118	302	119	337	283	163	123	190	58	415	130	227
PRICKLE3	545	485	391	524	492	261	114	320	366	218	371	203	575	444	246	656	177	191	116	445	466	390	140	214	387	362	187	276	306	249	234	286	452	148	384	615	281	118	429	313	446	318	387	305	284	176	504	403	296
LTF	60273	19996	23544	69346	18659	10392	5367	21104	54994	3455	11518	3448	9204	38028	6983	27217	593	2944	2515	62627	27612	14847	6069	10360	19913	13946	2317	6094	9292	11279	15290	10146	6835	800	16133	18803	8803	946	19304	24828	30895	11019	11956	12946	9566	2427	5034	1791	15602
EXTL3	1691	1565	1429	2256	2078	1255	625	1691	1175	751	1404	1391	1598	1717	886	1827	951	989	701	1445	2060	1261	2640	968	1379	1911	1152	1482	2410	1427	728	1268	1432	807	1529	2324	1300	1621	1504	1521	1589	1690	1504	960	1805	1666	1363	1222	1547
NR1H4	7	0	0	0	0	0	0	0	0	0	0	0	0	3	0	0	0	0	0	0	0	0	5	0	0	0	0	0	0	0	0	0	0	0	3	0	6	0	0	0	0	1	0	0	0	0	0	0	0
ELOVL5	2517	2636	3973	3772	2127	5218	1553	4346	2817	1489	1973	4527	3594	3000	2139	2790	9456	3045	4285	2715	7809	1833	8318	6647	3691	7545	1763	4424	9763	8885	3001	5338	2521	5796	2092	2069	2979	4620	3156	2878	2937	3568	6558	2798	5734	10284	3484	5318	7072
ALOX5	874	3511	2464	3454	3058	7814	2518	4555	1309	1680	4042	5108	4090	4384	1832	2425	7858	3900	4093	893	5942	1840	10679	4396	4324	8422	2184	6087	12480	8400	3765	5744	2271	5239	3535	3460	3590	6001	2936	3159	1657	3895	7393	5606	6701	10853	2340	8083	7671
KDM5D	0	0	6	1	2	0	8	14	0	17	0	0	0	0	0	0	0	0	0	0	2	0	0	0	0	0	0	0	0	0	0	0	0	0	0	0	0	0	0	0	0	0	0	0	0	0	0	0	0
CALCOCO1	2823	3847	2336	1788	3896	2673	1268	2892	1664	2340	3240	3602	4397	2997	2133	3809	4590	2742	3373	1886	4308	2041	3896	2726	3019	3595	3620	4040	3944	2780	1875	2907	3794	2275	2300	4481	2790	2719	2643	2758	2106	3362	3186	2886	3386	4591	2279	3544	3251
UBR7	1490	1031	1101	1066	1014	542	102	905	1263	464	767	461	1099	1022	561	1220	253	397	357	1374	872	1017	235	337	716	711	349	501	679	440	392	563	949	310	860	793	756	272	1018	572	894	636	575	469	593	341	1222	529	573
MAP4K5	1790	1238	990	899	1663	511	83	867	834	687	668	666	1227	843	693	1125	260	459	384	1019	748	574	157	439	714	989	785	707	608	486	356	575	900	284	1153	1465	581	305	724	498	761	800	520	389	591	167	790	507	541
EHD3	447	2002	775	374	2983	978	115	1219	824	2015	1883	1746	1955	1489	1340	1177	635	1418	1866	1019	1418	391	63	346	1179	1913	2358	2519	267	398	424	513	1054	502	2163	1351	857	1042	1599	1513	837	1451	689	420	731	649	816	556	317
PSMC4	2102	2005	2238	2880	2532	2006	1069	1908	2827	1065	2361	1665	3187	3558	1728	2737	1139	1760	2044	3327	2529	1986	1187	1247	2330	2567	1845	1828	2043	1638	1492	2324	2512	1164	2142	2575	1850	1430	2247	1665	2825	1809	2757	2259	2185	1423	2412	1525	2007
MAN2B2	2135	1770	1838	1930	2060	1519	493	2335	2076	1418	2228	2046	2707	1431	1065	3109	1495	1020	908	2086	2836	1851	1268	1391	1973	2002	897	1608	3022	1861	823	1383	2323	1258	2139	2146	1696	1170	2434	1346	1208	1816	2305	1510	1537	1330	1873	1955	2463
SLC7A14	0	0	0	0	0	0	7	0	0	0	1	0	0	0	0	0	0	5	1	0	0	0	0	0	0	0	0	0	1	0	0	10	4	0	0	0	0	0	0	0	0	0	0	0	9	0	0	2	0
CLDN11	32	39	14	28	52	18	19	3	2	5	19	24	15	13	16	30	26	27	33	13	21	47	18	4	25	110	31	59	16	26	34	35	55	16	20	90	25	34	7	23	10	14	27	48	16	3	17	37	33
SLC25A39	3807	2989	4929	3360	2438	2229	1060	3471	5255	1775	4571	1781	3682	4586	2542	4811	728	1698	1227	5772	3654	4811	889	1457	3108	2377	1279	1564	2095	1354	2023	2655	3814	995	2572	3977	2333	1184	3629	2573	3786	2356	2577	2448	2298	1014	4083	2166	2103
MVP	8986	10275	9688	9844	10108	12188	4735	9797	5675	5159	12567	8486	13275	12635	6216	9620	10528	7455	8086	6586	14674	10423	15294	10612	10608	13339	4845	9948	14522	12268	7161	11896	11914	9352	9020	10581	9450	12279	8531	7237	9057	9331	12287	7125	11614	16915	10875	9522	13252
NUB1	3211	2310	4485	4393	3422	2899	1809	2690	2170	1242	2713	1715	3068	3058	1536	2591	3199	1506	1550	2489	3617	2231	3019	3195	3636	3134	778	1766	4551	2426	1820	4940	3217	5276	1912	2605	2898	2298	2131	1743	1833	2538	3104	1601	3422	2939	2735	2115	3133
PGM3	1737	2088	640	923	1005	933	199	1523	2557	847	1042	543	1685	1614	1005	2337	236	394	373	3022	1587	813	175	614	1293	717	668	879	807	1148	398	456	1377	431	1003	1273	750	341	2323	1061	2175	837	1213	647	715	356	1527	698	870
RWDD2A	487	419	99	167	164	215	70	322	383	126	250	162	457	444	186	507	61	54	36	855	412	339	42	156	299	161	190	156	192	237	169	185	404	80	229	277	227	50	512	328	660	211	226	180	170	98	304	143	147
CLK1	4281	3946	4425	2301	3163	4337	1815	3371	2689	2585	3651	6224	5284	3833	3778	5026	5406	5416	5522	2797	3641	3215	4332	3473	3714	6367	4409	4819	5586	4897	3733	4925	4959	4169	2912	4091	3872	4691	3191	3875	2054	3717	3526	5549	4645	6673	3077	7494	5019
POLR3B	232	470	237	393	470	196	56	321	324	195	276	245	510	348	238	491	87	247	146	514	273	224	40	178	358	231	215	265	147	201	123	218	356	104	408	461	289	94	430	287	468	216	227	146	166	76	369	179	201
ANGEL1	927	638	682	653	506	214	159	486	487	251	593	238	761	607	365	951	104	256	124	644	511	451	92	241	515	533	212	353	551	246	361	459	592	259	783	790	512	159	637	460	520	417	430	400	482	269	621	458	509
RNF14	1908	1318	1284	1240	1070	705	211	1196	1499	652	1083	603	1336	1443	758	1958	267	354	243	1866	1200	899	238	667	1025	794	439	693	929	638	515	789	1380	380	966	1300	921	342	1325	760	1200	927	873	1023	936	301	1438	856	777
DNASE1L1	1191	1157	1064	1282	1506	1088	422	1077	1037	345	1325	811	1259	1563	646	1628	611	988	625	1268	1251	1156	786	841	886	1252	686	817	1350	650	843	1371	1402	557	1219	1268	1003	922	710	785	1126	1107	1012	1424	1448	862	1299	961	1149
DDX11	544	714	628	596	563	118	67	335	468	165	353	264	1002	781	430	597	71	275	164	832	856	1116	42	451	242	483	221	349	158	146	255	537	421	85	379	505	266	73	773	485	264	222	162	291	184	211	305	209	636
HEBP1	673	835	771	889	927	468	372	483	502	373	833	547	732	946	591	663	515	949	882	569	660	611	275	251	464	1052	1272	752	432	222	453	615	710	200	820	866	394	335	578	572	527	565	346	642	381	305	447	518	497
GPRC5A	2903	59536	6320	10673	32109	12729	16128	17936	15300	34988	34726	27855	29197	18396	24125	18370	17178	25678	27400	5711	26171	11043	1057	2643	15343	39861	53409	49968	2070	11317	17678	14571	22242	8307	23228	32441	9321	27850	24590	34651	14370	25286	14907	20058	12119	11084	19690	20801	3492
MAMLD1	118	111	131	237	136	117	259	27	21	61	102	258	276	130	84	322	44	133	60	58	79	50	136	190	125	259	84	93	787	299	79	234	104	125	96	81	49	122	111	125	55	186	145	67	403	57	68	118	164
CD6	721	476	3482	2096	1546	279	723	505	266	158	473	328	373	1204	263	509	223	277	304	601	280	441	121	92	339	957	87	280	720	106	749	1620	1253	853	272	1425	1340	277	490	241	348	305	226	133	426	162	404	232	1096
TACC3	947	1218	2666	2120	1522	2748	1996	2325	1733	722	1723	2564	1516	1639	760	1113	4236	2851	2582	862	3273	1241	6757	2277	1596	3795	1304	3161	4821	3512	1738	2072	1580	1874	1118	1302	2119	3395	1162	1293	756	1662	3686	1845	1754	4354	1089	3107	3180
UFL1	1724	1752	1155	1381	2031	685	184	1288	1486	793	1074	852	1720	1481	1043	1891	406	888	557	1741	1439	791	208	641	1182	1060	1201	1057	888	829	467	766	1548	477	1224	1788	1133	464	1686	1020	1661	993	892	543	815	449	1614	714	875
POLA2	245	103	239	172	135	61	74	200	470	60	183	40	104	169	114	184	19	106	73	239	136	218	50	117	103	49	16	32	45	53	63	59	205	39	111	103	98	48	119	83	217	60	34	124	60	32	135	66	112
ZC3H3	468	808	756	686	860	1323	774	840	517	517	859	1417	950	942	691	801	1103	1239	1282	490	1233	912	1047	981	954	1695	998	1129	1277	1402	904	1471	888	815	686	733	822	1786	744	983	580	933	1173	949	1142	1205	682	1581	1021
CAPN1	9909	12324	9149	12302	17767	6906	3439	11894	11329	8693	13241	12472	16926	13713	10538	14103	5443	9939	8923	12375	14044	10171	3466	6080	11475	12318	11902	11436	5801	5482	5915	8997	11383	3265	14813	17001	7737	6153	11788	8309	13462	9964	8890	8519	8058	5486	13984	7177	5885
ACP3	176	227	147	272	216	387	29	308	192	195	193	168	324	211	113	244	403	153	259	239	313	139	603	287	220	234	74	283	536	316	78	188	136	255	233	228	196	331	227	196	175	252	302	105	263	305	159	255	369
MDH1	3248	2553	3781	2727	2504	1216	740	2316	3131	1101	2356	1279	2238	2740	1538	2722	502	1101	757	3129	2165	1803	526	1089	1894	1980	919	1322	1330	713	1155	1549	2674	688	2911	2821	1713	615	2171	1381	2481	1664	1529	1725	1297	621	2872	1211	1782
SLC30A9	2999	2268	1128	1121	1624	1076	251	1905	2261	939	1513	1101	2125	1972	1210	2348	728	816	938	2758	1891	1285	388	981	1606	1601	1229	1625	1266	1085	685	986	1659	758	1787	2261	1225	611	2354	1665	1936	1403	1555	1410	1188	945	2377	1179	1173
MTMR11	303	378	146	190	470	117	54	106	150	70	165	101	217	207	69	345	60	119	33	134	222	149	70	145	172	169	93	154	292	72	46	159	264	71	275	341	158	42	198	126	245	218	389	123	115	67	422	108	165
COX15	1136	938	646	600	674	330	188	383	532	210	511	498	725	671	395	837	213	382	197	799	551	557	241	410	648	577	232	446	533	272	232	487	721	261	627	733	588	273	763	397	642	484	412	441	487	280	745	457	394
CCDC88C	3255	2086	2616	2503	2862	496	223	1225	1632	676	1111	562	1531	1350	689	1798	363	494	389	2299	1032	1292	378	475	859	1616	614	920	1100	604	575	1251	1884	821	1171	2442	1363	532	1497	1042	1199	1255	668	568	858	286	1463	793	1049
YAF2	672	323	488	408	392	306	351	371	316	220	487	321	457	529	266	340	322	368	220	513	455	529	507	270	313	382	193	250	509	285	381	458	467	379	277	482	453	269	288	299	251	379	354	381	326	314	329	389	400
ZMYND11	3586	2563	1838	1961	2024	871	215	1635	2067	964	1193	912	2312	1928	1251	2768	336	410	315	2363	1657	1225	259	864	1590	973	641	884	1143	1102	557	1118	2054	556	1370	2314	1365	336	2286	1276	1863	1331	1091	727	1091	348	2195	933	1170
WAS	501	1585	2669	2198	1079	5118	3310	2656	263	892	2439	4101	2073	2617	1868	1211	8962	4570	4900	581	6751	2161	11639	5361	2816	6303	2001	4624	9372	6449	3549	5011	1463	4320	1312	1529	3080	7506	1671	2421	990	3040	6666	3411	5366	11625	1338	4479	6983
DPEP1	75	66	40	5	2	5	0	5	20	6	0	1	0	7	1	0	2	0	0	7	1	1	1	3	23	0	0	1	3	0	0	0	4	3	12	45	1	0	3	6	12	1	2	97	0	0	16	8	4
BID	491	1180	2308	3376	2403	5480	2622	2488	491	884	3641	4926	2829	2335	999	1164	5079	2691	4302	618	2332	1077	5363	3147	2187	5705	1400	3388	5859	3244	3891	7019	2125	2611	2132	1436	1804	7591	1438	2540	952	2778	4379	2069	5257	6494	2010	4239	6183
MATR3	139	112	110	52	96	40	37	53	70	65	42	29	75	38	28	171	32	19	14	52	53	24	12	30	40	84	26	35	42	44	13	48	103	44	49	105	47	17	67	35	23	37	16	39	29	13	39	50	59
NPC1L1	1	6	0	0	4	1	4	1	12	1	0	8	6	10	0	1	7	4	4	0	3	0	0	9	0	9	11	16	0	2	3	11	18	0	4	16	2	6	1	10	4	0	11	3	0	5	9	4	5
XYLT2	1308	1110	538	561	707	407	127	813	817	402	840	433	1150	940	401	1231	135	288	173	977	812	890	164	477	707	483	206	341	405	331	343	666	951	198	721	1102	708	201	719	577	999	673	444	534	583	167	702	440	480
RGPD5	0	0	0	0	0	0	0	0	0	0	0	0	0	0	0	2	0	0	0	0	0	0	0	0	0	0	0	0	0	0	0	0	0	0	0	0	0	0	0	0	0	1	3	0	0	0	0	0	0
STMN4	1	0	0	0	0	0	0	0	0	0	0	0	0	0	0	6	0	0	0	0	0	0	2	0	0	0	0	0	0	2	0	0	5	0	0	4	0	0	0	0	0	0	0	0	0	0	0	0	0
NUDCD3	3068	2826	2528	2405	2417	1252	399	2293	2615	1232	2642	1135	3093	2966	1366	3045	597	920	661	3385	2185	2321	646	1089	2186	1718	931	1308	1383	982	1071	1659	2587	676	2347	2974	1837	773	2339	1538	2601	1681	1716	1409	1455	687	2637	1380	1428
ISL1	0	8	47	12	191	6	8	0	0	5	3	15	94	4	2	3	1	47	8	8	4	0	0	0	6	14	23	32	0	0	0	0	0	0	111	15	2	7	0	0	1	10	0	1	7	3	0	3	0
CHDH	825	1212	172	221	243	456	36	951	1431	682	855	517	1644	821	618	1562	24	104	38	1586	609	617	133	545	937	244	125	246	211	292	399	587	1134	120	360	511	516	74	1363	630	859	521	416	476	443	218	840	370	625
IL20RA	6026	2986	380	610	1474	545	53	878	1076	600	983	1073	2313	1197	734	2296	271	358	183	1963	2959	4253	181	637	1847	909	553	900	275	349	662	1200	2472	285	1731	2135	1122	195	2669	1495	1878	982	645	867	1170	504	1984	865	878
CLCA1	0	0	0	0	0	0	0	0	0	0	0	0	0	0	0	0	0	0	0	1	0	0	0	0	0	0	0	0	0	0	0	0	0	0	0	0	0	1	0	0	0	0	0	0	0	0	0	0	0
CLCA4	126	4886	3945	487	14170	5337	2423	12319	5144	16492	16709	20306	10441	5594	6993	12936	9882	23740	21397	7247	9694	2304	205	630	6191	26245	38366	34526	980	352	3523	6425	5524	4014	9607	18649	2264	2911	4836	12609	2237	4742	4242	6251	6017	9493	2633	19445	436
GLT8D1	2148	1570	831	1016	965	788	112	1345	1780	672	1204	687	1461	1336	762	1776	265	435	201	1904	1140	1193	296	701	986	665	255	483	622	539	490	789	1631	275	871	1313	861	269	1584	795	1565	832	732	675	748	298	1236	682	837
ATP2C1	3615	3821	4136	5296	5386	2010	674	2707	3597	1395	1968	1099	3592	2634	1486	4719	982	1147	750	3367	2688	1779	885	1761	2464	2433	1236	2039	2625	2033	1432	2221	2802	1611	3105	3742	2015	1115	2391	1512	2696	2404	2051	1432	2101	891	3098	1701	2522
IGF1	373	99	106	56	128	4	16	291	386	61	98	27	138	162	92	73	28	17	11	450	93	123	21	22	45	28	2	6	7	28	59	33	128	5	44	230	61	5	45	21	105	34	11	41	32	4	153	17	12
SLC38A5	357	612	725	772	827	314	91	390	474	171	493	359	1108	641	316	1254	50	461	139	1154	551	432	112	369	723	233	28	105	273	357	262	485	686	143	380	410	543	119	827	467	771	300	544	450	327	103	499	253	339
RALBP1	3625	4201	3157	3405	3637	4336	2834	4073	3635	2625	4601	4752	4711	5429	3247	4245	6203	3976	3840	3402	5904	4049	6952	3899	4266	4483	3561	4166	4525	3347	3481	4035	5529	3226	3654	4909	4193	5628	3553	3553	3106	4472	5063	5494	5514	5682	3677	4556	5311
RUFY3	1422	972	1193	932	1616	525	364	588	576	450	937	474	837	787	474	1405	263	538	390	914	491	712	229	397	707	1054	601	791	932	351	537	1124	862	435	840	1398	863	540	737	703	560	657	426	431	629	333	718	597	1224
CNTN1	175	11	15	8	38	0	18	0	12	4	10	0	2	2	2	0	9	11	4	25	12	5	0	0	1	0	0	0	0	3	3	2	36	0	3	26	16	0	0	0	5	0	3	7	3	0	2	2	2
SLC11A1	431	4789	1880	2150	1150	11109	10562	5303	458	1554	5410	21055	5730	3727	4551	6340	22574	27096	18816	499	11947	4500	29129	17742	4203	25064	11475	19540	34413	39537	8668	8648	3862	7241	4604	2314	10374	28169	6003	9550	2373	5601	16056	13394	16399	31086	3697	25184	17504
WWTR1	1367	1187	595	1582	1432	319	1036	817	752	721	880	1629	1072	1035	1114	802	1455	1228	2264	612	1127	536	54	227	790	1784	3264	1549	172	483	964	473	794	596	594	1409	329	310	843	1553	547	683	843	556	583	653	946	949	229
AGPS	1923	1273	1670	1746	1729	775	256	1197	2050	658	873	440	1546	1096	666	1476	249	408	252	1760	1074	793	301	591	755	1228	544	696	1086	1057	721	873	1081	567	1895	1522	868	283	1401	632	1196	1002	732	608	775	218	1737	507	994
ZNF285CP	0	0	0	0	0	0	0	0	0	0	0	0	1	0	0	0	0	0	0	0	0	3	0	0	0	0	0	0	0	0	0	0	0	0	0	0	0	0	0	0	0	0	0	0	0	0	0	0	0
STEEP1	659	643	577	691	758	395	218	408	487	317	552	564	839	728	344	606	207	392	275	562	528	489	215	245	466	532	458	414	342	213	320	401	728	202	632	646	487	355	515	369	519	463	355	447	334	278	559	341	317
ATP1A2	96	17	0	0	3	0	177	14	51	9	4	9	21	3	6	7	2	0	2	33	11	15	0	0	0	8	2	7	8	2	26	1	27	0	9	7	2	2	0	0	2	19	0	9	4	0	2	0	3
TTC27	451	406	392	342	313	261	43	204	353	99	235	229	423	496	228	348	59	90	46	483	150	146	63	181	248	261	77	134	170	147	162	263	369	134	335	354	223	78	436	241	314	271	234	149	241	53	474	104	283
ZNF582	168	147	66	55	68	41	20	99	116	52	101	84	90	131	68	176	19	32	5	125	117	105	20	33	57	52	19	37	64	58	44	86	154	31	58	119	79	15	115	91	74	56	59	65	63	25	104	91	70
VSIG2	2948	3229	562	719	2630	1107	953	3681	2965	2960	5120	6378	5701	4307	3419	3372	1393	4613	4670	3537	4079	4610	311	1704	3003	2404	3016	2254	762	902	2241	2474	4849	661	3614	3325	1900	1468	2435	2300	3004	1881	2074	2831	2719	1970	3971	2698	1325
PHLDB1	498	222	461	468	394	232	189	214	185	179	257	180	372	327	141	524	51	211	47	260	183	269	170	111	329	265	45	106	623	230	179	476	255	151	255	287	167	133	142	128	128	422	153	193	310	76	213	81	368
MARCO	3	77	316	1237	215	1418	5882	79	33	37	2506	866	517	643	90	1961	412	2026	449	35	563	259	1251	198	464	2747	1345	483	5425	228	6641	5415	452	585	6888	835	1120	2521	23	157	121	1239	153	5294	1527	403	200	1266	14988
CYP24A1	4293	17045	364	374	1800	2805	100	927	381	1318	1420	1907	2020	3105	1287	6706	1645	475	257	5315	6529	2971	1011	1497	17829	2777	1406	3809	5388	230	884	1867	1048	1804	1256	7456	11771	741	625	1640	8018	3277	13115	3503	2294	862	4318	3704	3226
PRDM11	412	320	395	437	553	113	31	152	205	85	149	98	250	285	155	304	41	54	23	353	127	180	40	77	171	152	65	113	127	183	70	123	270	59	365	338	144	36	346	145	192	154	98	83	180	42	221	122	157
SYT13	4	0	0	0	2	0	0	0	2	0	3	0	0	0	0	0	0	0	1	0	0	0	0	5	1	0	2	2	0	0	0	0	13	0	1	3	0	0	0	1	0	3	0	0	0	6	1	0	0
SNAI2	223	38	379	187	383	21	19	16	15	3	16	21	56	19	17	33	13	82	62	27	37	12	2	0	21	81	45	62	3	0	16	4	7	3	382	245	58	68	4	24	31	58	6	0	4	47	2	2	0
CD74	79786	75031	120770	124898	110287	73678	50557	83264	63907	49325	108055	56987	127685	140606	51927	111659	22590	40611	24826	99605	88538	123866	54549	72486	75004	114828	20255	43453	108368	44115	117710	188398	101204	52848	56074	81612	79013	67646	93590	67460	85326	87468	82492	63449	122798	37385	102268	60125	91304
HGF	26	39	160	86	113	37	30	23	5	4	39	18	32	28	18	28	51	37	8	37	61	16	46	28	52	98	23	38	110	23	113	134	53	77	27	71	41	26	26	20	14	80	34	168	34	35	20	75	45
ZRANB1	1318	1321	1180	1021	1163	849	750	1132	981	1098	1129	1266	1695	1334	1337	1567	1192	1133	1230	1083	1190	860	969	882	996	1294	1221	1227	1157	1056	974	1092	1255	869	1079	1599	809	908	1055	1165	962	1025	1005	891	1082	1151	1229	1648	977
NCDN	4967	611	696	639	762	399	360	1337	2217	583	970	291	942	1278	1511	1152	122	227	131	1835	1075	1719	207	372	667	607	217	389	577	699	494	654	1884	271	672	1159	598	313	965	429	1076	755	558	544	471	161	1490	526	555
ADGRA2	294	42	118	194	522	93	4	24	22	14	30	3	39	41	25	41	25	1	6	109	21	31	57	12	47	47	13	28	107	13	27	76	64	37	36	158	126	74	9	13	26	94	38	4	34	15	18	13	46
CCT8L1P	0	0	0	0	0	0	0	0	0	0	1	0	1	0	0	0	3	0	0	0	0	4	5	0	0	0	0	0	0	0	0	0	0	0	0	0	0	0	0	0	0	0	0	0	0	0	1	0	0
ZFP64	411	419	360	359	522	162	48	386	423	253	305	140	665	375	182	368	57	78	47	444	340	255	39	172	279	166	70	149	198	156	142	221	357	74	364	523	255	65	438	257	371	336	219	149	162	65	397	217	194
MNAT1	540	390	192	297	258	180	17	290	419	126	277	110	478	324	153	385	41	115	66	345	285	284	50	193	220	128	128	85	146	153	95	173	418	69	253	286	200	51	274	224	335	228	236	224	191	83	498	173	150
SAMD4A	429	315	368	609	622	189	91	145	109	121	225	166	538	276	186	367	84	163	71	211	349	229	61	107	270	354	236	247	143	157	179	178	211	149	256	523	212	191	192	191	165	450	242	222	243	68	274	281	145
RUNX3	8534	5834	4870	3996	2471	6104	1548	10106	10559	4500	8661	2842	10425	11981	6294	14597	1190	2440	1628	15067	8744	12060	3169	6516	8548	3921	988	2227	5812	6229	5768	7345	10049	3314	1785	6546	5843	2818	10039	5899	10294	4458	5910	4286	5318	2182	13342	5788	5294
MRE11	994	670	797	1085	1102	295	138	394	405	332	464	284	717	476	401	834	319	295	241	548	425	382	221	495	443	495	184	317	651	495	265	508	525	327	645	659	578	265	499	305	374	406	321	399	454	215	444	369	507
PLEKHB1	1411	803	108	94	56	198	79	393	723	265	432	231	535	617	359	721	51	38	25	991	427	774	96	298	491	168	76	99	243	83	127	310	892	89	102	273	447	63	665	570	752	508	287	465	365	132	611	216	313
SERPINB1	7398	12506	9957	9577	12116	24030	8622	12948	5965	8410	15247	21505	17471	14340	9454	5177	21426	19059	27791	7094	27226	10166	11938	9395	14590	30379	23624	31670	25081	24599	10272	16108	11284	23235	11852	18286	11549	28041	9421	18020	10898	17734	24116	15941	15126	33098	12595	26284	12645
CYP3A43	2	0	0	0	0	0	0	0	0	0	0	0	4	0	0	1	0	0	0	1	0	0	0	0	0	0	0	0	0	0	0	0	0	0	0	0	0	0	1	0	0	0	0	0	2	0	0	0	1
SLC7A9	25	18	21	10	11	1	0	14	1	7	7	2	31	1	9	24	5	17	0	3	6	18	5	5	3	8	4	3	6	5	10	4	12	5	15	28	7	5	6	11	21	19	7	4	6	1	2	25	1
SPAST	844	764	1032	996	970	567	231	667	483	391	519	616	852	683	409	648	734	385	366	613	1035	494	685	625	662	877	663	822	1138	553	342	704	572	709	845	892	645	543	669	507	587	758	759	533	527	748	773	598	859
NRXN3	1165	666	10	13	92	222	28	601	523	409	753	299	834	587	331	1130	80	143	36	802	689	1113	91	245	669	157	116	192	198	153	261	302	650	57	433	563	375	55	922	406	457	334	496	343	220	81	605	299	452
OSBPL5	1361	1213	359	374	558	609	127	941	800	479	1008	544	1039	901	703	1676	183	268	199	955	1890	1542	189	710	1751	571	237	426	787	673	365	590	1564	440	790	1217	808	171	1045	686	986	753	1060	579	565	206	1368	605	572
AQR	1611	1514	1203	1518	1805	793	240	1056	1211	726	959	736	1656	1254	782	1773	412	516	423	1447	991	818	465	543	898	1074	628	911	1182	766	553	855	1292	599	1339	1509	954	449	1427	727	1131	850	897	573	810	379	1271	722	961
CPS1	48	12	3	3	0	2	17	0	3	3	3	0	2	4	2	3	0	0	1	9	6	9	2	12	6	4	1	8	0	3	0	6	13	3	7	1	5	3	0	1	2	0	2	1	0	2	11	0	1
C8B	12	32	0	0	0	42	3	16	16	4	17	0	25	11	0	145	0	0	1	75	101	57	15	0	87	10	13	8	21	9	19	48	4	6	6	5	8	0	8	6	30	8	14	8	16	1	7	13	24
FHL1	70	25	187	82	40	13	16	44	51	17	11	6	24	99	15	16	10	9	13	27	16	57	7	7	28	25	15	5	48	7	30	22	56	11	49	149	58	6	26	22	25	27	23	11	12	12	20	46	19
RTF2	2104	2238	2057	2230	1782	3680	1647	2362	1807	1264	2759	4193	3390	3488	2340	2140	5494	4374	4545	2177	4106	2401	5072	3772	2810	5206	2208	3329	4002	3493	2747	4195	2696	2926	2260	2038	2960	5143	1927	2453	2123	2647	3829	3462	4082	7309	2226	3468	4244
GABRA1	0	0	0	0	0	0	0	0	0	0	0	0	0	0	0	0	0	0	0	0	0	0	0	0	0	0	0	0	0	0	0	0	5	0	0	0	0	0	0	0	0	0	0	0	0	0	0	2	0
NLRP2	496	3646	1048	632	2875	245	83	943	699	404	947	1347	3363	1609	1171	3974	562	1961	2010	1097	593	640	258	588	581	2111	1917	2762	717	614	167	235	810	283	3196	787	953	470	318	119	170	2249	2135	3152	943	770	1288	123	398
SLC45A4	2927	4132	1646	1581	2707	3487	1456	3988	2473	2934	4576	7812	8507	4930	4531	5758	4792	3266	3629	3347	4466	2598	4372	3543	4690	4187	3225	5302	5141	4045	3148	3455	4175	2553	3245	4094	4709	5119	4841	3249	3768	3992	4556	3808	4371	4262	3614	4663	3565
RNF10	5934	10151	5572	5242	6501	5983	4330	7802	8315	7674	10029	10459	9085	8735	5946	9072	7616	8081	8908	7090	10656	6029	4820	4166	7841	9077	9809	9192	6306	5625	6768	7542	9112	4654	6297	9229	5778	7985	7399	9806	6163	6048	7404	8367	7300	7045	7085	9048	4567
ZNF839	831	537	521	413	421	345	77	453	466	200	458	275	488	556	269	818	280	215	193	472	346	412	366	373	459	326	142	307	401	314	186	268	517	194	406	507	362	175	413	353	385	300	355	302	264	309	403	277	424
ZDHHC6	1725	1506	1221	1078	1369	1076	811	1161	1369	796	1350	1326	1882	2016	1178	1755	1012	1262	1155	1331	1562	1202	674	753	1076	1572	1656	1535	1131	810	1200	1226	1396	852	1246	1495	1069	761	1207	1034	1221	1194	1037	1246	1239	840	1518	1462	1196
GRAMD1B	1020	746	647	409	311	323	221	678	208	734	917	314	502	686	324	470	230	179	213	542	1081	637	317	319	1081	351	93	224	620	410	220	568	882	1162	322	826	531	341	724	328	369	483	920	293	382	330	948	463	589
RNH1	4333	4018	3341	4242	4379	3150	2214	3371	4022	1804	5405	3155	4937	6097	2795	5748	1198	3203	2012	5415	3917	4311	1765	1679	3723	4608	2368	2485	4014	2189	3693	5248	4292	1491	4682	5684	3108	2205	3653	3027	4117	3063	3365	3904	3753	1722	4805	2733	3636
NDUFS1	2737	2885	1957	1870	2618	1496	333	2730	3197	1289	1860	1421	2604	2471	1589	3215	811	1074	928	3143	2308	1302	626	1205	2099	1937	1538	1799	1786	1379	933	1388	1933	786	2046	2854	1665	678	2712	1426	2313	1623	1775	1304	1566	716	2707	1374	1655
RB1CC1	2670	3380	2330	2593	3125	2715	1512	2466	1603	2362	2752	3190	2979	2446	2346	2588	3062	2103	2271	1830	3132	1521	2329	1964	2186	3449	3974	3845	3140	2886	1829	1937	2990	2650	2144	3361	2066	2428	2489	3060	1736	2268	2423	1786	2778	2529	2066	3426	3040
ERP44	2131	2670	2331	2473	2417	2657	964	2944	2677	1442	2898	1785	2984	2704	1501	3095	2042	2006	1758	3364	3127	1602	2102	1839	2397	3199	1369	2221	2957	2134	1617	2649	2017	1890	2737	2602	2052	2149	3124	1872	3024	1804	2733	2051	1974	2627	2630	2158	2414
ALAS1	1406	2575	1921	2015	1858	1482	769	1867	1762	1219	2168	2525	2812	3250	1635	2014	1370	1214	1380	2208	2634	1273	1032	1654	2386	2663	2800	2747	2265	1014	1506	2349	2304	1140	1591	2512	1644	968	2058	1914	2090	1383	3009	1795	2333	1303	2463	2572	1480
BIRC3	4918	8907	6771	6482	4910	7624	3642	3224	1909	6937	6244	7972	4748	5464	6546	4033	4144	3290	6448	3882	5792	2755	4229	7496	4537	9032	9800	6872	9669	8033	4296	10180	4393	4898	4577	10664	6206	4666	5100	5683	3848	6711	9984	2446	9199	3632	6599	9246	10735
AKAP11	4347	2840	1854	2084	2797	824	195	1864	1873	1010	949	658	2042	1360	1214	3158	457	396	375	1793	1596	1228	267	965	1154	1212	722	1183	1231	1502	555	876	1895	812	1596	2310	1394	462	2449	1062	1547	1532	911	528	1105	257	2083	929	1334
GLRX2	447	386	361	370	416	236	108	311	345	178	303	151	321	325	177	507	103	142	70	468	365	240	151	184	323	252	130	191	232	242	179	248	353	141	381	423	332	63	298	273	414	235	258	212	251	146	354	197	262
SNAPC1	560	393	194	328	185	318	90	184	284	176	511	279	355	379	216	343	126	233	200	375	235	332	171	355	232	510	238	241	333	188	253	230	296	135	220	254	360	399	372	376	357	267	317	293	449	214	471	500	572
DERA	959	1011	954	963	1046	462	282	838	884	711	1009	1023	1411	1042	610	937	377	612	568	902	1019	649	264	299	713	810	725	754	531	293	420	726	994	295	915	1168	705	551	740	634	756	767	663	668	611	520	910	680	476
STRAP	3855	3438	2829	3367	3012	2492	647	2820	3879	1562	2512	2290	4348	3811	2066	3553	1536	1547	1205	4328	3318	1951	1476	1764	2580	2742	1526	2094	2536	2158	1561	2131	3065	1023	2912	4043	2366	1750	3284	2354	3888	2506	2739	1991	2586	2026	3703	2117	2806
ABCC2	80	54	55	43	28	41	51	46	29	32	36	48	39	38	49	93	64	72	39	46	48	37	96	42	72	92	38	49	127	108	29	86	34	102	14	41	54	44	58	57	24	42	58	147	59	63	37	74	107
DEF6	1225	1115	2631	2106	1656	1204	1009	1116	569	441	1211	930	1151	1639	729	1474	1433	1304	1090	923	1437	1243	3019	1720	1357	2148	703	1392	3170	1621	1485	2406	1829	1862	919	1898	1609	1320	850	741	740	1172	2120	1423	1643	2130	659	982	2308
PLEKHO1	1194	1385	5525	5076	2244	3288	3222	1545	371	520	2552	1518	1219	3490	726	1732	2982	1727	1742	983	2515	1484	4840	1616	1831	4633	651	1735	6153	1507	3719	5539	1832	3893	1493	1977	3075	4062	757	1027	710	2172	2346	2430	4245	3723	1181	1642	4579
GCLM	1406	1003	690	1402	984	692	424	864	1310	687	1024	891	1209	970	565	1113	433	437	317	1142	1037	733	518	858	971	893	447	770	699	1460	667	735	822	519	673	910	710	728	1000	804	916	983	881	618	630	928	1054	677	716
UBR2	2107	2987	3138	2640	3654	3038	616	2793	1286	1310	1697	2110	2395	1840	1773	2298	5245	1341	1739	1527	4261	1259	5162	3208	3027	3101	1509	3922	6520	4139	1121	2062	2036	5177	1945	2479	2701	2515	2682	2025	1605	2556	3405	1722	3701	5175	1695	2378	4955
EHD2	686	1172	971	2942	3345	191	156	350	495	171	252	616	1709	681	397	591	197	645	528	454	748	462	73	126	746	1312	808	1450	112	124	89	138	258	166	1641	1192	406	462	543	457	557	909	320	322	294	178	585	130	190
DEPDC1	126	16	319	264	309	52	21	51	361	32	79	7	96	17	9	14	2	46	6	33	19	2	1	3	24	46	16	16	28	0	15	32	45	12	45	31	36	13	5	1	14	16	20	5	17	9	35	10	63
CCDC28A	2177	1672	937	793	931	1033	545	1209	1195	895	1422	1356	1535	1661	855	1478	1361	998	1054	1143	1569	1665	1104	959	1094	1194	1275	1221	1150	661	1011	1189	1754	875	799	1269	1118	900	951	1288	869	1232	1058	1192	1125	1463	1061	1252	1202
RRAGD	2917	3214	1174	1568	1511	1500	688	1834	1807	1177	2375	1358	2167	2409	1237	3525	1106	1235	1167	2291	2093	2348	1289	1470	2835	2133	1318	1830	2568	1396	1480	2146	2394	1428	1463	1544	2046	1192	2347	1963	1811	2096	1974	3300	1879	1420	2135	2870	1845
HSF2	403	285	228	283	215	125	21	211	263	105	132	70	204	226	111	223	45	65	18	255	137	179	47	123	133	184	103	89	125	81	52	206	185	82	186	278	154	77	196	101	159	163	120	111	96	54	229	107	137
PHF20	2303	2470	1605	2218	1879	1666	1763	1574	1198	1149	1910	1718	1820	2002	1133	1575	2017	1448	1380	1423	1904	1710	1823	1588	1721	2724	1426	1915	2679	1801	1551	1948	1958	1259	1612	2622	1790	2128	1299	1593	1310	1500	1791	1449	2024	1883	1828	1767	2405
HSD17B6	15	5	53	47	50	2	1	8	15	7	10	9	36	10	4	15	0	11	8	21	15	3	0	10	2	25	5	6	9	0	2	7	12	1	30	9	13	2	13	10	8	5	1	9	1	8	0	0	4
NR1H3	724	642	3510	1938	1268	632	989	395	410	171	848	334	658	856	430	875	331	487	197	645	398	714	212	467	510	853	234	292	699	141	962	1548	844	435	1089	573	729	329	385	503	456	527	319	443	598	122	697	328	1913
TYMP	3365	4717	11495	11152	8101	14538	11331	5299	1921	3601	9009	6765	5729	7324	4213	4564	15643	12562	13110	2910	9534	5825	18352	6405	11584	15259	4310	10123	17934	12642	7075	14626	4945	12661	5462	6147	8180	20137	4002	6095	3838	9887	15797	6383	15417	19762	5594	9113	10833
NCAPH2	1021	844	1119	1246	981	1077	440	882	1017	535	1313	906	1568	1221	712	979	895	1288	970	1275	986	937	954	1257	837	1129	527	785	893	950	797	972	1162	425	821	898	926	746	789	748	825	906	861	891	1087	1258	976	890	1269
TOMM34	1266	948	786	1543	1175	441	239	614	1328	462	739	592	1119	948	545	717	177	400	283	1198	640	776	303	389	572	816	457	610	584	305	368	802	1121	228	839	975	563	338	853	477	830	620	547	391	684	210	1067	382	552
SEC63	3311	3729	1838	2333	2695	1770	489	2779	3467	1504	2280	1291	3240	3457	1777	4757	902	1116	777	3969	2857	1966	685	1599	2894	1964	1095	1582	1688	2024	1138	1791	3062	950	2270	3381	2222	674	3979	1956	3495	1929	2167	1742	1795	821	3344	1786	2160
KPNA6	3293	2712	2244	2553	3191	1322	901	2170	2590	1326	2333	1161	2585	3013	1494	2866	876	1351	779	2883	2004	2687	781	1105	1966	2117	1193	1792	1573	1160	1279	1820	2364	871	2539	3555	1852	1170	2265	1487	2007	1671	2031	1481	1392	961	2404	1528	1675
VIM	31147	9781	19907	21274	12550	30643	35928	11803	19227	2818	16621	15705	15647	22097	7990	19618	15797	14997	9364	12975	11835	15185	22664	18083	8333	38520	7018	12258	63292	14094	30541	44859	12942	9772	24026	15237	13296	26764	8405	11090	7746	21712	14192	17441	29787	15469	12344	12469	43516
RTEL1-TNFRSF6B	163	112	66	46	147	63	1	51	51	73	185	64	143	103	37	230	35	39	50	73	60	68	26	139	225	45	65	109	69	158	33	115	91	56	86	160	124	32	119	84	168	96	228	50	77	32	150	122	137
FAS	1418	949	2201	1983	1859	1998	436	1184	428	704	836	1314	1403	1112	807	755	2775	507	1504	490	2664	735	1701	1286	1485	1384	822	1466	2764	1690	545	1578	896	3168	885	1291	1529	1564	855	876	773	1131	1593	1013	1525	2395	1350	1294	1603
RNASET2	10816	6719	3017	2618	1803	6240	3465	7757	5655	3747	8293	6446	6743	8956	5638	11291	9675	4676	5088	7151	11330	13452	11894	6723	8453	6752	2815	6147	10744	8373	6722	9035	12307	8528	3193	4160	6930	8747	5080	5135	6973	6614	9319	7913	8535	12430	10277	8640	9505
CD44	10722	12444	17546	33163	25417	38343	16925	16711	10784	15635	22020	32033	26832	19642	10377	21331	13883	18544	15154	11917	15792	12467	16533	25628	17172	52406	8783	22300	44904	31175	24965	38140	12947	18449	17188	13526	12011	29543	17420	18702	9598	19350	25739	19855	29867	22182	14737	28078	31339
KCNG1	270	149	269	118	1577	41	58	42	50	65	27	219	243	375	544	27	78	1474	1008	32	132	29	0	7	152	216	221	179	1	19	42	15	48	7	544	531	136	80	37	17	82	88	4	11	66	15	10	54	11
AGPAT4	712	349	299	317	367	277	156	198	307	443	418	167	260	259	224	537	119	489	217	297	278	211	139	176	237	364	232	301	373	224	215	255	283	171	307	455	244	198	290	279	373	301	266	315	268	115	217	385	338
SLAMF7	789	772	7864	11293	4797	6797	3144	712	826	745	3796	2146	2587	4027	749	1695	1270	1168	1161	839	363	429	1096	1398	2117	6327	1372	1812	4787	337	4057	15110	2821	2650	1962	3874	2445	3797	530	1314	279	1303	1796	2403	5051	737	1321	2246	7372
BTN3A1	2062	1911	6881	5504	7624	3117	555	3372	1595	1836	2711	1465	1704	2331	1929	1980	5954	1402	1986	2081	4220	1306	6040	1599	5348	2920	1033	2745	7659	5441	1707	4047	2992	9549	1576	2119	4384	3486	2613	1841	1682	3538	2724	1931	3528	3588	1433	1592	4750
MIPEP	758	647	294	345	403	227	38	598	920	279	650	270	549	553	318	679	94	160	70	819	462	435	80	255	438	289	135	264	208	183	176	222	615	112	456	484	301	63	662	279	747	345	394	261	273	112	712	268	259
PRKCH	1611	2133	3063	2486	2437	986	1160	1615	1397	1050	1792	3230	2282	2354	1646	1808	1267	1746	1999	1443	1957	1262	275	809	1413	2534	2874	2269	1044	1056	1583	1748	2109	1366	1633	2683	1644	1719	1541	2217	1117	1461	1269	1433	1513	1026	1703	1937	1562
INSRR	3	0	2	3	3	1	13	0	0	5	0	0	0	0	0	2	1	0	0	0	0	0	0	0	0	0	0	2	0	0	0	0	3	0	1	9	8	0	3	0	0	0	0	0	0	0	0	0	2
IFNGR1	4465	4488	6058	7236	6034	8538	3220	4214	1501	1730	5612	8748	5652	5487	2796	4518	8491	6335	6687	2542	8242	3085	8034	5526	4844	12456	4763	8827	10327	9567	4292	6253	4171	5469	5706	5799	5340	9230	4030	4605	3775	5260	7484	7195	5988	11857	4727	11770	7881
B4GALT7	890	651	566	545	520	505	170	831	1126	353	1020	375	826	957	505	1306	153	280	130	1178	837	779	140	365	704	404	197	282	483	410	379	516	902	213	651	932	678	204	886	520	1156	374	617	482	494	205	861	395	543
SH2D2A	139	144	1061	765	457	84	291	101	44	43	112	92	137	305	146	115	44	106	98	207	63	92	86	39	86	281	27	135	293	87	264	466	190	180	102	382	463	119	126	116	91	162	110	47	116	60	134	44	311
VRK2	543	415	985	1091	936	347	184	365	345	229	272	356	617	449	278	456	280	320	299	422	402	152	257	325	403	566	236	391	708	387	333	609	401	524	564	812	560	362	374	251	332	468	507	387	449	308	533	228	471
TNFRSF1B	1258	5897	13198	13635	6033	46351	22250	14744	1087	4338	15628	29984	11082	20357	11731	10620	34826	31843	35790	1558	27697	9652	36919	23506	16872	52737	11477	24636	59051	47198	28788	41447	13946	27348	11883	6349	18588	77752	9112	15141	5273	19531	34917	21191	43674	56565	10168	35746	46965
VEZT	2137	1729	1364	1414	2055	817	325	933	1157	812	1157	816	1452	1581	924	1636	301	667	476	1610	1298	907	237	715	1291	1083	963	1036	851	549	553	1006	1318	420	1471	1769	992	530	1191	907	1399	1219	1098	657	943	332	1954	770	1016
POU2F2	458	748	1717	1298	814	1868	1439	499	181	228	1130	385	483	1369	346	740	744	673	1343	1220	445	809	1339	606	603	1646	182	778	2145	649	1212	2186	1048	1089	372	1549	2567	2602	272	309	278	763	1072	695	1559	742	670	610	2165
BRD9	1389	811	1398	1462	1480	718	660	723	876	391	1116	535	1191	1284	593	1221	301	802	389	1287	564	1075	388	525	659	825	387	596	779	497	1256	2291	1259	391	1089	1340	979	488	731	594	789	743	694	802	754	469	800	544	810
SNX1	4237	3646	4415	4238	5727	2774	853	3053	3413	1750	3072	2418	4038	4158	2203	4379	2577	1932	1781	3723	3312	2401	2423	2094	2927	3827	2450	2860	4003	2511	2110	3306	3643	1917	3613	4186	2872	1721	3031	2237	3098	2758	2922	2028	3297	2045	3305	3046	3084
TBPL1	438	341	398	389	390	352	185	333	334	146	229	291	409	345	195	278	308	206	196	436	301	250	340	207	241	370	172	289	404	189	182	274	440	281	348	423	227	236	245	208	259	329	303	256	237	310	304	312	293
BMAL2	772	3390	2673	2927	3776	1572	1134	1559	1408	2878	2565	4123	3690	2006	2436	1873	2237	4177	5394	1067	2810	929	246	492	2364	5810	8789	6681	981	931	1754	1392	1678	1399	3206	4236	1468	1667	1690	3532	1511	3581	1623	2403	2024	2529	1692	2561	818
BCLAF1	4068	3921	3108	3603	3749	2734	779	2855	2704	1722	2466	2196	3488	3028	1680	3824	2648	1689	1483	2836	3395	2015	2076	1854	2574	3447	1590	3261	3752	3471	1705	2657	3149	2232	2811	3951	2756	2086	3286	2178	2745	2219	2882	2027	2640	2646	2776	2736	3475
SLC39A9	2725	2607	1677	1968	2777	1441	431	2031	2166	1092	1807	942	2232	1971	1200	2694	726	970	619	2880	2223	1452	583	844	1813	2444	973	1647	1626	1042	658	1210	1953	750	2281	2752	1415	1121	2056	1335	1954	1505	1520	1283	1084	842	2248	1382	1430
ANK1	114	48	421	1440	875	0	24	42	14	20	43	9	103	49	10	34	4	24	25	700	62	16	30	13	24	96	37	68	87	19	30	75	84	73	144	351	133	28	37	25	22	53	21	223	42	19	74	19	39
IBSP	6	1	12	3	1	47	100	0	0	0	36	1	6	11	0	1	2	2	3	0	0	0	9	2	11	18	0	1	66	15	12	12	9	3	9	0	9	51	3	27	0	43	0	9	15	2	0	17	53
TFB1M	302	251	280	238	231	130	63	137	195	99	121	132	280	313	136	407	51	99	36	232	234	259	67	86	241	140	97	91	92	100	91	204	187	59	244	267	194	48	242	167	195	111	122	90	158	60	150	116	144
RABEP1	2162	1681	2145	1888	1824	1177	445	1178	1438	622	1073	884	1501	1450	925	1555	869	615	562	1596	1202	712	763	848	1054	1446	561	972	1664	1057	900	1473	1319	1249	1305	1708	1284	900	1235	818	1103	1218	1062	982	1197	751	1278	887	1700
HMGB3	3139	2028	716	1496	1350	923	228	2375	6696	2747	3714	878	3439	2249	2045	15798	157	465	327	6019	5967	3471	389	964	5186	465	325	361	1988	2917	2691	1959	3639	1325	793	1195	1631	383	2446	2101	3034	959	3691	1561	1826	362	5052	1174	1344
NUP160	1333	1180	1599	1813	1810	641	245	710	822	491	495	560	1216	866	592	1224	374	351	258	950	795	578	315	535	818	969	398	728	957	548	380	664	912	583	950	1211	699	305	1001	510	793	826	658	441	617	382	984	597	904
BAK1	627	926	1904	2373	2634	546	352	1145	949	861	1827	462	869	1058	584	713	447	719	710	967	977	623	731	442	1267	1390	897	848	622	265	611	990	658	543	1203	1477	955	747	563	384	761	735	762	412	729	513	871	495	563
MUSK	0	4	4	0	1	0	16	0	0	0	0	0	0	2	0	0	1	0	0	3	0	0	1	0	0	3	3	6	4	0	1	0	0	0	0	0	3	0	0	3	4	0	0	0	1	0	2	0	5
IKZF2	1079	1387	1619	2484	4884	535	176	732	805	823	808	862	1881	954	838	1446	318	804	649	788	882	435	55	233	843	1112	1315	1350	276	391	352	437	1064	295	2047	2751	593	398	1038	619	773	982	414	393	366	179	860	472	303
GRN	9283	12329	17148	18054	20398	12903	12091	10331	9660	8362	21345	12071	17589	17651	7705	15324	8138	12416	9660	11054	16315	13606	13318	7315	12887	22613	9570	16610	18962	6724	16542	24052	10437	8752	18302	18600	11131	15816	9044	8627	10413	14270	13769	16006	14245	8687	12743	13536	13688
FAM13B	1882	1409	1642	1694	1973	1088	498	1075	1006	651	947	944	1593	1124	843	1380	1170	772	638	1257	1558	856	829	1157	1029	1649	726	1315	1684	1543	851	1284	1148	1162	1150	1486	1120	1045	1229	794	1023	1109	1133	645	1302	1138	1234	961	1687
ARHGAP31	397	414	1217	1948	970	1263	783	174	54	58	663	241	420	1006	152	542	212	217	161	264	266	145	691	416	404	1204	109	554	3012	621	597	1859	379	1177	342	486	695	915	178	355	164	818	674	233	1586	211	477	256	1805
CENPQ	149	92	242	177	224	53	49	88	106	133	57	105	206	138	255	80	38	92	89	97	85	32	54	34	42	120	56	71	81	51	64	69	139	66	131	105	69	21	70	58	41	93	47	48	121	28	71	51	77
SARS1	4250	3627	2819	3686	2868	2440	1140	2507	3298	1383	2988	2228	4264	4119	1991	3389	1305	2115	1775	3816	2880	2996	1450	1891	2511	3551	1617	1775	2395	1584	1574	2757	3106	1050	2548	3860	2474	1729	2635	2382	3254	2541	2418	2371	2312	1733	3306	2018	2126
RANBP3	1746	1487	1677	1604	1633	952	433	1296	1471	751	1407	1084	2045	1751	918	1811	623	843	622	1460	1324	1399	1007	733	1136	1437	621	971	1395	988	1099	1375	1600	655	1315	1793	1212	826	1419	1033	1337	1288	1321	1087	1196	787	1429	1043	1260
ARID4A	1880	1951	2239	1428	1554	1954	1695	1595	1040	934	2219	1725	1664	2766	1608	1517	3109	2743	2169	1387	2226	2052	4301	2299	1739	2220	2421	2283	2909	1810	1908	2566	2537	2085	1507	2303	2135	2096	1375	1654	1299	1827	2039	1564	2548	3422	1319	2074	2825
EIPR1	713	667	584	600	569	418	159	680	924	362	863	536	899	1005	486	658	196	422	453	1123	575	578	271	273	635	686	610	639	450	277	406	620	810	229	587	729	560	212	669	473	753	580	592	473	561	194	841	523	412
PNPLA6	2115	2678	2962	3626	2623	2222	3511	1721	1617	1116	3175	2939	3657	3824	1860	4226	1886	3390	2149	2246	2768	2795	2355	2125	2542	5695	1822	2858	4666	5059	3706	4575	3545	2725	2554	3410	2583	3318	2185	2164	2066	2750	2790	4258	3919	2638	2383	3162	3540
IFT88	1066	767	190	206	138	238	116	436	612	241	495	221	425	394	312	476	136	188	94	694	224	471	103	212	214	224	116	184	311	216	167	176	708	183	240	206	245	125	556	331	488	309	284	263	254	219	682	223	380
ALG1	1141	1136	596	677	562	790	191	1456	1485	680	1506	645	1525	1424	671	1876	149	393	172	1848	1150	1215	209	746	1183	563	164	406	671	425	450	681	1060	194	1011	885	692	169	1598	855	1587	638	950	603	531	304	1578	559	857
ZCCHC8	1095	1022	935	753	1128	618	288	584	615	468	748	546	1013	743	604	1000	416	407	454	621	589	639	343	403	705	844	589	790	803	555	427	687	950	492	620	994	736	475	797	630	603	741	538	509	665	481	858	742	715
ABCF2	484	272	317	280	265	150	71	268	411	127	396	182	381	388	184	274	55	146	54	435	259	286	73	98	231	243	82	126	236	145	125	196	346	78	314	449	214	125	247	226	337	177	178	129	134	62	357	197	167
CHPF2	1112	1429	1966	2070	1965	1501	501	1550	1550	833	1777	829	2134	2111	866	2085	824	698	635	2431	2171	1308	1262	1016	1887	1750	702	1255	2160	1733	775	1528	1484	990	1556	1944	1326	1225	1666	1015	1980	1467	1910	987	1515	1208	2223	1003	2064
LRRC7	11	0	3	1	4	0	20	0	0	0	0	0	0	1	0	1	0	3	3	3	0	0	4	2	11	0	2	2	2	2	1	1	13	0	0	2	1	0	0	0	0	0	0	3	5	4	0	5	1
FUT8	443	435	956	985	688	326	133	558	397	370	437	239	741	606	198	376	123	136	171	491	520	314	83	133	411	436	192	351	303	194	229	374	497	213	616	1012	481	140	287	169	567	421	313	166	272	145	421	259	334
UBA6	1369	2696	3143	3020	4902	1631	687	1302	1103	1369	1953	2463	2423	1893	1975	1801	1640	2756	3727	1275	2076	874	622	1011	2058	3751	4845	4417	1798	1559	1043	1675	1675	1946	2407	2906	1760	3015	1999	2851	1515	2275	2020	1444	1782	1928	1463	2032	1662
GAB2	650	1856	1532	1883	1049	4924	1591	2496	389	908	1915	6036	1858	2236	1458	2270	5105	2797	2924	402	4674	1014	6831	4274	2562	5945	1912	3813	9170	6882	3076	5400	1818	5648	1769	1383	2298	5325	1886	2043	889	3175	5102	5134	6028	8074	1432	4611	6347
ATP6V0A1	1458	1593	1473	1536	1592	1240	1082	1039	831	656	1869	704	1160	1427	712	2140	1226	1248	849	1209	1433	815	1531	1360	1538	1806	1046	1417	2248	951	1017	1554	1323	1006	1703	1624	1135	1011	1109	914	1025	1463	1663	1990	1511	1102	1352	1871	2050
PIAS1	2162	2287	2011	1910	2355	2131	1255	1779	934	1202	1747	2219	2657	1966	1291	2207	2703	1685	1607	1320	2449	1540	2632	1912	2082	3255	2021	2722	3564	2344	1541	2222	1816	2701	1727	2154	1931	2555	1893	1857	1142	1888	2520	2110	2157	2523	1555	2674	2871
SLC4A7	3160	1682	1449	1277	932	802	416	1346	931	553	942	605	1841	1022	642	3342	223	313	153	1240	1133	1078	378	1079	895	753	208	486	1561	1324	773	1143	1364	596	580	1585	1119	277	1992	1043	1056	875	927	581	962	220	1344	605	1406
APBA2	362	290	1036	543	351	385	123	276	358	123	334	79	129	444	137	1085	22	31	15	748	309	363	46	223	624	130	83	117	502	212	297	573	571	140	109	643	349	54	423	361	344	390	462	139	254	69	366	122	350
MAP2K3	3441	4615	2987	3179	3211	7987	4719	4933	3317	3901	7065	10612	6534	6842	5964	5196	8613	7654	11243	3880	8640	4155	9488	17366	5722	11356	10684	8030	7056	5843	7721	8220	4756	4221	3675	4312	5160	10705	4721	7549	4174	6650	9652	7352	11580	11708	4656	7565	7531
CLXN	1509	1054	18	33	10	27	12	252	701	117	295	67	85	28	55	91	28	20	14	298	25	346	80	42	24	11	8	6	41	30	2	29	551	39	22	6	3	10	718	354	650	503	58	240	154	12	438	138	259
TMSB10	41607	19758	43518	67099	28474	21524	21517	23279	33109	15172	46333	21277	29201	43891	16077	25389	11034	26632	23132	37517	30998	46084	15771	11849	23918	30849	15564	16149	21972	14800	31898	47126	39390	16790	25165	29724	27115	17114	14893	20004	20251	25307	18513	33730	29020	16222	24061	17547	19539
ASTE1	391	219	289	297	282	98	31	234	302	108	166	99	372	238	215	389	45	62	39	255	163	179	85	103	171	168	40	94	150	104	131	194	251	89	161	246	146	72	222	116	210	95	112	98	115	55	237	139	128
RNF19A	3199	4096	3759	4568	5900	1787	501	2750	1837	2101	2283	2185	4354	2699	2027	3164	1895	1446	1265	2524	2554	1281	1195	1779	1931	2499	2455	3338	2343	1777	1369	2505	2881	1845	2172	5580	2291	1081	2314	1650	1796	3188	2693	1511	1969	1118	2708	2069	2303
PEX3	375	309	298	367	291	129	10	239	340	92	179	75	303	250	145	254	41	74	63	354	184	140	29	95	189	147	83	160	101	97	90	102	268	96	237	276	179	43	252	146	269	122	175	87	123	48	310	120	169
GABARAPL2	3020	4789	2877	3200	2796	4529	3104	3535	3117	3012	5589	8193	5018	6009	4424	4554	4737	4426	6483	3140	4848	3435	3650	3024	3995	6092	6268	4585	3035	2592	4644	5055	5990	2236	2643	4087	3262	4755	2775	5294	2899	3229	4099	5826	6701	5072	3873	7658	3461
MYOC	12	3	0	0	0	0	0	16	2	7	1	11	34	8	0	0	6	0	0	18	0	0	3	3	15	2	5	2	6	2	0	0	0	0	0	9	0	0	0	4	3	20	4	0	2	9	8	0	14
SH3YL1	5850	2706	1155	1034	1894	954	291	2245	3120	1525	1925	2554	4891	2725	1662	3301	480	721	453	2709	425	775	283	1193	2093	1692	1835	1868	947	1285	689	650	3039	535	1823	1933	1361	671	2895	2807	2698	1257	1632	1543	1411	416	3175	1526	1224
FAM136A	2071	1437	1175	883	962	751	361	1622	1912	1010	1781	1044	1773	1940	1322	2468	465	1249	914	1929	1707	1419	251	669	1566	1135	944	799	763	720	797	1025	1795	668	1136	1799	1120	571	1403	1301	1367	966	955	1895	1072	704	1415	1071	861
VCL	3346	4677	2288	4614	6439	2160	728	3086	3296	2335	2584	2077	4486	3283	2578	3983	1688	1932	1390	3361	3233	1704	1137	1844	3060	3125	3167	3758	2146	2077	1217	1606	2535	1084	4244	4999	2004	1616	4455	2763	3045	4226	2467	1758	1872	1253	3067	2018	1988
DEPDC1B	89	13	186	160	146	22	47	63	159	46	36	17	20	44	22	14	10	18	20	50	17	21	2	6	19	64	13	23	21	17	22	58	55	29	19	9	55	28	4	7	5	14	10	27	27	17	23	10	41
DAPK2	493	684	971	994	1492	776	378	528	316	364	589	780	1104	959	616	603	1230	570	657	433	864	869	2593	852	695	771	473	1006	2022	1573	526	744	912	674	432	588	478	653	596	591	513	1185	1248	410	864	1361	753	724	1073
NSMAF	965	1226	1560	1508	1141	2153	1520	1474	657	648	3015	8425	1819	2034	1553	2087	2603	2034	1550	842	1919	1192	2463	3145	1295	4032	755	1981	3051	1879	2379	3381	1818	2313	1534	1210	2484	2857	1040	1410	641	1972	4047	4616	2812	3083	1628	2688	4568
ADSS2	2574	2132	1902	2629	2499	1176	486	1591	1651	1029	1313	911	1893	1614	936	2161	708	749	530	1555	1541	971	1202	850	1487	1374	820	1314	1429	883	690	1434	1670	678	1761	2035	1310	608	1413	837	1420	1361	1089	833	1077	686	1561	1087	1069
STAP1	32	13	243	127	49	7	11	56	11	17	12	27	16	62	33	8	14	9	95	158	13	5	13	22	18	69	5	26	43	33	48	70	21	86	13	151	171	19	15	12	8	17	29	4	44	23	33	11	29
TIMP2	1167	5851	3003	2956	4556	3497	5567	3019	1801	4613	6282	6306	3910	5127	5174	4731	5645	6512	6001	1780	7022	2280	3758	1953	5016	8606	9002	8135	5265	2962	5410	5279	4330	3755	5198	6800	3313	7299	2967	4931	2188	5531	3955	7778	5374	5438	2589	8512	4068
RFC1	1700	1570	1808	1626	2022	629	163	1048	1217	530	863	502	1258	1187	699	1400	282	462	344	1421	840	690	290	592	800	1007	535	612	685	584	413	640	1071	463	1085	1354	921	400	1207	751	1141	789	607	411	639	192	1125	510	809
TBC1D23	1289	1417	1442	1747	1842	1391	620	1294	1070	1113	1277	1897	1881	1346	1004	1512	1289	1057	1290	1137	1658	611	966	928	1350	2206	1508	1482	1827	1365	958	1374	1292	997	1455	1505	1133	1223	1255	1218	1116	1136	1303	1145	1351	1211	1211	1693	1482
CUL3	2902	3774	2672	2204	3903	2503	957	2996	2779	1918	2713	3530	3655	3507	2325	3325	2615	1903	1937	2871	3495	1763	2206	1888	2852	3958	3095	3616	3224	2499	1584	2351	3004	1601	3217	4062	2362	2574	3028	2679	2723	2549	2935	2357	2947	2471	3046	3020	2952
MYOM2	160	78	137	89	78	34	22	75	103	31	112	64	116	86	62	77	23	56	6	132	47	50	21	31	71	45	25	15	34	41	20	17	13	2	77	130	78	21	80	87	58	26	14	66	74	33	102	74	6
OTC	0	0	0	0	0	0	0	0	0	0	0	0	0	0	0	0	0	3	0	0	0	0	0	0	0	0	0	0	0	0	0	0	0	0	0	0	0	0	0	0	0	0	0	0	1	0	0	0	0
CYP46A1	21	4	0	3	3	0	14	1	12	2	6	35	5	16	30	21	3	7	4	9	0	2	0	0	0	16	7	6	1	0	7	10	125	1	0	12	0	2	5	1	9	2	4	24	5	0	2	5	0
ZZZ3	1214	1030	1167	1461	1440	403	108	696	808	330	497	297	976	639	425	1039	134	190	108	909	536	391	117	338	435	598	196	337	559	349	276	359	691	324	673	915	510	192	796	461	733	490	368	342	376	146	812	378	554
SLC18A1	0	10	12	22	16	0	5	1	0	0	5	0	5	6	4	12	8	0	1	0	7	0	0	2	0	8	0	0	1	0	10	18	3	6	1	10	3	5	0	5	5	0	3	8	3	0	0	6	7
USP2	250	183	45	94	57	47	189	119	202	107	115	139	173	124	156	59	134	76	170	90	158	87	6	24	42	139	220	133	13	82	203	66	108	344	43	94	33	90	167	307	121	105	62	191	95	109	154	216	63
CASR	1	0	2	0	1	0	1	0	0	0	2	0	0	25	0	9	4	0	2	7	0	5	0	0	0	4	3	4	3	0	4	1	15	16	3	2	31	2	0	2	1	0	0	0	2	0	0	0	0
TUBG2	228	254	249	159	292	69	37	171	180	81	141	132	279	179	92	323	47	108	66	223	153	231	29	79	167	136	117	149	84	68	72	137	221	45	290	273	152	57	161	130	100	146	110	129	99	41	139	150	78
RPL26L1	424	316	318	277	247	228	81	319	444	148	387	198	344	402	229	349	112	227	163	480	228	320	109	130	241	180	152	155	175	150	163	210	353	96	283	347	229	101	250	241	383	240	222	192	223	120	349	163	186
FLT4	53	106	48	20	5	0	5	12	9	0	4	0	11	8	8	16	2	16	1	5	4	2	1	0	0	5	0	2	2	0	5	0	6	1	9	10	23	0	4	3	4	10	3	1	4	1	9	0	5
NSUN2	1721	1558	2356	2886	2513	998	444	1096	1310	626	914	759	1713	1770	888	1980	476	675	406	1695	1112	1009	610	772	1264	1522	520	811	1497	866	912	1415	1706	737	1396	1909	1247	598	1449	893	1226	1118	1105	859	1207	440	1572	884	1623
FBXO42	1078	1263	871	974	1073	753	505	803	789	589	1016	775	1029	1025	674	1250	571	618	785	780	902	697	509	585	898	1190	1130	998	858	556	694	989	985	473	837	1176	639	772	850	970	762	733	849	837	1008	662	908	1182	713
MFAP3	437	540	543	485	780	300	66	320	314	256	201	316	562	338	266	464	220	163	139	343	518	102	156	204	375	548	393	500	597	351	135	262	218	345	533	648	354	249	472	263	370	355	373	197	342	244	449	410	370
MRI1	1407	928	620	637	786	585	119	878	847	609	1306	423	1698	1031	699	1874	267	483	256	1013	1072	962	227	790	996	579	425	607	422	375	358	658	1351	227	925	1404	718	151	1127	643	1232	611	632	576	675	261	1195	718	619
METTL1	265	155	232	313	176	227	71	171	311	60	237	62	151	404	159	324	42	84	48	463	183	117	51	42	161	127	43	88	233	126	163	268	243	62	229	237	157	72	254	172	242	100	138	101	226	61	208	131	282
HOXC8	0	0	38	7	5	0	2	0	0	0	0	0	7	0	0	1	0	0	0	3	0	0	0	0	0	0	0	0	0	0	0	0	0	0	0	4	0	0	0	0	0	0	0	0	0	0	0	0	0
AGA	631	383	437	503	633	199	122	389	530	235	398	150	343	496	221	600	145	213	103	559	335	366	81	197	313	329	173	145	239	113	174	280	470	119	367	714	311	86	294	152	404	230	217	173	245	124	404	115	305
PI4K2B	1437	792	1111	1352	1251	676	127	958	1442	495	678	408	1183	774	500	1044	179	248	171	1444	718	507	216	526	752	617	297	423	655	571	292	437	931	492	1025	980	582	177	953	514	1122	654	698	406	583	217	947	413	709
BOD1L1	3396	4955	4322	3753	4135	7480	3787	5097	2030	2241	4963	6441	4282	5056	4260	5076	12552	8128	6392	2476	8036	3968	14648	8321	4633	11718	5434	9974	14307	14014	4315	5696	5609	8006	3642	5063	6073	10543	5158	5209	2705	6176	8381	4677	8579	11010	3617	7298	14541
MAT2B	3609	3669	4673	3398	3477	2477	1015	2830	2281	1571	2448	2184	3361	3127	1741	2647	2853	1490	1506	2689	3407	1808	2273	2087	2364	3360	1582	2137	3371	1776	1604	3300	2869	1954	2326	2999	2917	1768	2444	1925	2339	2597	2485	1764	2553	2768	2700	2113	2983
TLL1	4	18	0	0	11	0	0	2	1	0	1	0	6	9	4	1	0	6	2	6	0	0	1	4	0	8	0	1	0	10	1	10	24	0	9	101	10	0	8	4	6	2	0	0	1	0	4	0	5
EDC4	997	904	1088	1397	1550	633	250	592	508	466	722	505	1075	1000	545	1165	463	405	310	763	609	370	449	540	822	974	390	736	1144	704	403	808	973	540	769	1250	727	534	861	617	701	834	717	421	779	427	855	708	956
TRIO	2577	1797	1972	4277	5306	1316	683	1322	1281	1124	1514	708	1965	1525	1072	3137	585	704	500	1355	1493	1048	364	693	1389	2014	1286	1519	1944	1724	810	1451	1473	843	2071	3301	1475	739	1270	1044	1174	2076	1245	1254	1666	403	1974	1120	1853
VCAN	620	1246	1140	1571	448	9234	3870	167	108	83	897	1920	1372	1514	565	3071	378	704	207	419	1502	301	6027	2324	1423	5245	593	2339	29429	11859	1594	4019	1249	5759	1582	357	2015	5606	1022	1610	275	6070	8113	1901	2955	1943	1158	820	7224
CLEC16A	1431	1343	1228	1570	1726	950	229	1048	1091	606	1108	622	1557	1280	700	1575	569	715	499	1239	1238	972	486	560	1090	1122	538	1039	959	919	601	795	1255	605	1133	1786	903	643	1369	765	1114	970	958	729	922	514	1213	892	1077
MSR1	345	260	1178	1709	1006	242	335	149	111	54	985	305	481	367	134	967	623	1096	317	125	265	187	349	113	360	1816	626	408	1203	218	2962	2874	191	287	751	654	663	260	195	239	142	582	107	642	902	96	184	1129	2024
CDH1	9720	9799	5630	14456	19350	4610	350	8718	9836	4392	7447	4420	15297	9999	5609	10070	1644	3905	2473	8279	9004	8481	796	4094	3955	6091	4894	8135	2115	4086	2521	3906	8494	1779	10680	15869	5873	2272	10032	5396	8020	7918	5648	5048	3960	1800	9426	4476	2728
MTREX	2081	1890	1778	1763	2060	826	360	1158	1357	683	1091	834	1924	1734	884	1962	514	621	540	2022	1197	843	461	842	1327	1391	661	1051	1268	897	837	1014	1625	563	1750	2054	1358	572	1790	921	1597	1175	1085	752	1021	513	1793	813	1253
DNAH5	1708	1002	124	960	782	115	15	365	374	331	282	88	243	203	125	387	54	58	24	303	162	291	36	73	202	103	59	210	117	253	86	76	767	103	528	462	190	6	613	210	433	527	155	135	172	27	338	257	181
ZFYVE16	1509	1894	1802	2582	2918	2367	1030	1130	932	741	2040	2704	2370	1820	1004	2462	2587	1894	1078	1058	1895	803	1924	2058	1804	3065	1655	2748	4663	3410	1553	2689	1784	2320	2675	1902	1887	1603	1943	1647	1027	2055	2217	1734	3124	2345	1413	3080	3732
RIPOR1	1350	1181	1903	1873	1794	1294	1445	1062	677	571	2131	1010	1381	2007	1016	1661	1059	1030	924	716	1390	1256	1437	1367	1054	2181	811	1320	3338	1425	1384	2761	1410	1213	1213	1780	1365	1638	794	1133	726	1495	1395	2545	1784	1030	1084	2143	2608
C6	1134	811	4	0	0	26	8	125	219	89	172	38	20	12	21	48	22	0	0	56	13	143	17	44	34	0	1	0	42	5	5	22	274	43	0	2	0	0	399	175	533	368	28	90	61	0	256	137	180
RAI14	3069	3395	1024	3002	3953	1281	1258	1638	1845	1132	1981	3353	2568	2628	2153	3021	1251	2022	2205	2025	2415	1165	203	1136	2246	1691	2998	2068	1112	2142	1953	1915	2093	656	1160	5361	1094	1557	2851	3119	1964	2575	1906	2380	1751	585	2534	2074	779
SOX30	14	16	6	2	11	3	13	0	7	1	4	6	17	4	2	3	1	16	3	1	0	0	8	0	7	0	0	3	5	0	18	12	16	20	58	2	5	0	3	2	21	0	21	28	5	0	4	2	2
PNKP	1665	1110	1421	1272	1398	1000	712	1253	1433	641	2023	1003	1675	1834	883	1936	889	1285	680	1480	1192	1365	1029	1024	1318	1156	494	834	1815	1221	961	1520	1584	776	1081	1380	1074	740	1078	899	1057	1008	1223	1449	1211	1025	1225	1253	1315
BEST2	0	0	0	0	0	0	0	0	0	0	0	0	0	0	1	0	0	1	1	4	0	0	0	0	0	0	0	1	0	0	0	0	0	3	4	0	0	0	0	0	0	0	0	3	0	0	2	0	0
PHLPP2	349	148	372	563	507	103	31	180	168	66	94	90	234	192	134	270	36	68	23	244	132	133	41	85	223	195	44	88	200	115	54	158	106	123	139	230	191	102	171	105	115	153	159	80	164	32	256	103	161
SPDL1	315	216	385	355	302	128	70	177	284	164	243	194	420	265	287	273	106	234	179	178	248	137	84	73	152	319	582	296	80	66	95	156	268	76	398	264	186	120	225	173	137	262	102	206	188	78	222	146	174
STAU2	1191	1499	860	909	1197	733	381	975	791	854	938	1613	1552	1160	962	1257	736	693	902	1140	1346	792	418	561	1004	1408	1717	1712	651	575	770	870	1073	583	1138	1425	905	729	1045	1001	987	980	910	853	952	591	1048	1036	626
SLC66A1	273	236	325	391	354	309	169	325	312	154	435	218	446	459	149	455	136	218	113	340	319	394	205	186	306	286	78	197	402	152	241	297	323	138	352	343	237	151	225	193	280	319	271	457	338	166	302	288	282
CTNS	1270	970	613	717	729	955	440	1333	1661	577	1556	455	1357	1660	825	3063	228	358	237	2372	1242	1292	308	610	1301	773	278	459	1509	1656	603	1080	1003	536	633	1046	803	387	2202	1252	1940	826	887	1005	1018	251	1415	971	1033
RTN4R	55	61	86	161	126	26	30	115	112	41	113	92	122	76	45	126	19	77	39	122	74	70	9	11	84	91	29	43	32	4	55	84	61	27	149	135	51	34	47	93	56	92	29	132	56	27	50	55	28
PHF23	1374	1883	1535	1131	1281	1905	1310	2266	1763	1736	2870	2229	2378	2861	1622	2137	1981	1605	1887	1860	2926	1822	1799	1308	2181	2791	2768	1841	1821	1275	1970	2213	1989	1417	1585	2123	1623	1944	1553	2432	1613	1787	1985	2399	2444	2488	1829	2364	1473
CDH10	0	0	0	0	0	0	0	0	0	0	3	0	0	0	0	0	0	0	0	0	0	0	0	0	0	0	0	1	0	0	0	0	3	0	0	0	0	0	0	0	0	0	0	0	0	1	0	0	2
INPP4A	1482	858	2040	1571	1237	714	485	881	467	372	595	598	760	783	449	1074	1099	522	511	817	932	521	1238	983	801	897	475	796	1652	1539	713	1067	1048	1232	616	1279	1017	620	702	614	524	801	940	655	961	1132	652	750	1390
RAB27B	773	936	1594	1853	5607	585	74	700	447	768	814	770	1521	525	533	561	341	879	903	537	1165	326	52	188	844	1724	1587	2084	198	55	156	331	663	399	3113	2496	667	938	713	701	786	1167	502	467	216	398	483	321	163
PSMA4	3191	2423	4943	4481	4278	2467	1302	2553	3064	1323	3360	1719	3374	4542	1837	2877	1721	2022	1564	3608	2607	2390	2172	1960	2554	3184	1506	1783	2302	1269	1993	3703	3769	1955	2972	3787	2758	1744	2166	1843	3021	2356	2677	2125	2640	2037	3250	1665	2699
MYO16	6	3	1	3	10	0	0	8	6	0	10	0	0	6	3	3	0	2	0	40	6	0	0	0	3	3	1	0	3	0	11	7	0	1	0	2	3	3	0	2	0	1	3	2	4	0	3	0	1
LSG1	1151	1052	1051	1177	1213	587	211	793	1185	427	873	493	1306	1157	735	1538	286	414	343	1220	852	769	226	527	985	858	368	588	799	591	696	818	1162	435	1085	1301	781	349	1093	701	1016	722	690	816	642	266	1155	605	992
PARP3	1046	654	1120	975	1233	286	68	596	597	352	785	292	531	733	511	1108	82	167	118	730	502	643	101	317	640	424	169	343	258	156	262	397	735	145	697	768	542	90	574	416	504	418	463	381	302	148	611	393	340
TNC	8375	2434	3940	2973	3822	3300	432	12401	8295	4915	8721	1198	5621	9168	6168	7719	282	1439	314	6062	4848	3136	533	863	2820	1653	694	1315	1120	3075	2603	2446	8326	881	3338	5112	1973	831	6285	3185	5353	4916	2999	2248	3217	694	4107	2068	1560
THAP3	632	385	442	329	312	271	130	387	455	182	591	261	554	588	333	516	119	175	104	567	281	478	154	176	394	343	197	188	290	139	366	348	631	136	351	367	312	159	399	408	398	347	221	407	310	142	410	401	296
RIPOR3	35	63	325	874	409	1	12	4	30	7	23	35	181	54	11	15	31	113	70	76	12	10	16	6	74	48	42	44	0	4	44	48	21	1	31	131	64	5	14	11	3	94	4	26	44	3	21	23	17
TDP1	621	426	596	712	597	201	63	450	580	177	381	196	452	409	217	501	101	147	56	463	373	387	111	180	293	328	61	169	279	217	171	297	469	173	453	474	431	121	377	288	378	320	273	232	295	99	462	154	305
AIFM2	462	525	541	578	354	538	411	410	504	284	693	435	668	685	313	1061	115	345	218	718	354	439	151	412	1476	405	186	178	500	169	391	703	494	235	387	482	565	163	645	416	614	402	713	421	588	133	525	371	758
C2orf83	0	1	0	0	0	0	0	0	7	0	0	0	0	2	1	0	0	0	0	1	0	6	0	0	1	0	0	0	0	0	3	0	0	0	0	0	0	0	0	2	0	2	0	1	0	0	0	0	0
SPATA7	574	325	75	69	87	84	20	181	338	108	205	119	227	158	116	251	25	44	10	223	181	388	15	154	114	63	17	51	46	45	54	68	317	60	129	144	75	9	241	131	212	159	157	103	83	23	277	105	102
MED17	208	191	118	133	154	91	86	113	114	64	151	59	164	138	96	178	82	48	42	129	137	128	69	102	83	136	45	96	105	91	90	182	100	90	124	168	127	58	103	90	126	100	103	110	104	57	88	104	147
RETSAT	2155	1825	1292	2955	2425	863	332	1730	1619	1044	1519	955	1987	1646	836	2525	516	851	447	1888	2602	1910	219	500	1707	1405	821	1136	1011	598	789	1138	1063	363	2410	2909	1413	383	1538	901	1702	1042	1409	930	770	511	1795	1012	950
CAPG	3280	3348	11480	13933	8556	4049	12908	3495	3025	1661	8104	4294	5913	11779	3498	8454	2474	7771	3099	4255	3162	3946	2938	2707	4842	7826	3174	2716	11754	2080	12936	15827	6743	2512	10499	6131	5568	3482	2568	3072	4319	3946	3516	7266	9600	2658	4574	4413	12900
AP2S1	1864	1767	2489	3535	2285	1461	1720	1524	2370	718	2409	1177	1948	2751	1319	1837	697	1776	1000	2594	1781	2552	1192	829	1500	2087	1053	926	1673	611	2035	2403	2227	710	2426	2144	1439	1105	1385	1477	1972	1581	1433	2377	1877	971	1808	1337	1748
USH2A	3	0	0	1	0	1	8	0	0	0	3	0	2	5	0	3	2	0	5	9	0	0	3	0	1	0	0	0	0	0	0	0	7	0	0	0	9	0	3	4	0	1	0	0	0	0	4	0	2
ZPBP	6	0	0	0	0	1	15	2	4	0	5	2	10	0	1	1	0	0	0	6	0	3	0	0	3	0	0	0	1	0	0	0	12	1	0	3	3	0	3	3	2	1	0	0	0	0	0	0	0
TG	66	63	46	54	185	127	78	57	19	26	88	250	210	64	58	159	126	106	68	34	90	101	80	93	73	235	105	189	152	130	179	166	84	90	64	204	78	186	139	265	52	87	137	144	164	112	81	240	138
ADAM28	5904	4836	2010	3816	3429	2210	510	3796	3728	2531	3804	1859	4377	4331	2597	2977	1209	1600	1533	3892	2608	2088	852	1819	2735	4142	2118	4191	2116	1114	1631	2335	4262	1609	2715	3555	3772	2013	2926	1891	4394	3540	1539	1693	2716	911	4544	2363	2180
BARX2	367	1107	531	204	3055	234	190	510	366	526	766	590	984	819	542	359	299	850	638	464	476	401	56	183	530	924	1097	1032	176	92	398	354	553	50	1555	2399	413	379	300	382	405	632	322	285	237	243	610	380	256
DCUN1D1	1174	1168	1272	1259	1711	753	256	883	742	628	937	963	1219	1022	640	1126	798	556	425	936	1200	668	567	674	981	1182	1055	1070	1298	645	611	884	979	632	1230	1259	801	691	891	814	795	800	974	632	860	564	991	776	977
JADE2	2452	2218	2864	2638	2441	845	280	1253	1016	892	1158	958	2378	1753	1036	1976	511	285	323	1644	1245	1468	572	606	1295	1172	365	765	1232	894	708	1702	1742	972	1008	2031	1846	546	1196	1003	1163	1270	865	475	1168	458	1744	720	1202
ZIC2	0	0	196	501	299	0	65	0	3	3	9	0	6	1	3	0	0	2	2	1	7	1	1	0	2	1	13	3	0	0	0	4	0	9	0	1	0	2	0	1	3	3	0	4	4	0	0	1	0
LCP2	1498	3760	9377	12986	5210	23539	7849	10521	831	4448	11092	32003	10032	7882	10726	5431	28890	20773	30185	1441	17136	4787	21249	39185	11838	43420	7663	21626	34318	51059	18866	26992	9080	35619	3373	3390	15979	41880	5980	8888	3308	15921	22675	16293	24221	27569	6162	19491	25042
TRIT1	758	505	435	444	444	194	115	317	457	246	430	171	475	546	284	566	72	155	71	588	305	441	69	197	381	294	107	204	239	119	183	275	532	120	558	511	387	125	387	327	444	281	220	174	206	96	513	245	259
ADRB1	39	29	83	108	211	11	52	77	44	44	39	88	71	30	13	17	24	123	96	9	27	22	25	5	46	61	95	179	45	18	66	50	51	203	57	104	95	84	30	11	55	86	168	264	108	52	17	51	19
GUCA2B	0	0	0	0	0	0	2	0	0	0	0	1	0	2	3	2	0	1	0	0	0	0	0	0	2	0	10	3	0	2	10	0	0	0	1	5	0	0	0	0	0	0	0	0	0	3	11	0	0
CUL7	1827	1210	818	1119	1312	512	271	1141	1494	479	1162	629	1262	1164	693	1863	258	350	230	1549	952	1228	419	614	919	819	332	632	800	698	536	992	1431	282	900	1377	715	195	1090	704	1167	869	837	711	538	246	1018	638	718
CTNNA1	12529	16159	7306	9005	16262	8713	4053	12326	11573	11041	13131	17535	21160	14827	12089	13953	5210	11103	10367	11607	13974	8812	2601	5652	11970	14163	15713	14316	7348	7218	6681	8766	12277	4563	17104	17533	7140	6522	12137	10837	11322	10827	8975	11300	9251	5547	12663	9062	6590
PHKA2	1708	1433	1113	1060	866	890	345	969	692	551	909	760	1212	990	834	1802	892	609	478	980	1036	991	1093	1239	953	1078	360	829	1549	1305	871	1257	1369	684	617	1219	1116	1002	1070	867	783	922	970	799	973	1147	999	930	1184
CNTLN	169	132	330	643	421	159	54	88	136	31	140	60	138	132	36	112	26	53	57	75	79	59	75	68	84	113	41	86	150	50	110	226	106	99	99	90	98	73	69	63	124	120	50	62	118	28	104	35	217
EPHA3	10	9	8	9	53	2	13	4	14	0	1	0	1	8	12	13	1	2	0	13	1	6	0	2	4	8	0	3	6	6	0	6	28	0	6	12	0	1	5	13	18	0	0	8	1	0	7	0	0
HSPA5	21853	36343	15391	23053	18290	29958	8339	34027	34767	18333	32840	21428	33110	48319	20605	39271	14414	24076	21802	48895	37476	20489	18466	17971	36288	41615	23544	30071	29897	28114	17230	27847	28663	17342	28100	34739	28545	37527	46424	33620	42533	18647	47903	30077	30421	35791	32470	25125	23277
DSG2	4766	4467	1989	7631	10858	1985	246	3004	2687	2873	2887	1369	5786	2245	1969	3393	1005	1127	782	2860	3569	1982	287	1396	2627	3064	2587	3891	664	1416	1033	1466	2749	770	6781	5715	2131	1199	2869	1884	3526	3425	2039	1549	1518	698	4617	1931	1186
GEMIN8	765	513	370	469	451	301	40	426	700	241	642	247	612	708	362	686	112	131	97	920	477	584	83	273	414	340	122	233	316	191	171	250	695	87	371	538	399	70	508	337	610	465	372	376	312	104	629	320	362
OFD1	2428	1797	1444	1116	1983	673	373	1082	1420	1057	1739	1222	2050	1571	1216	2082	810	1558	1224	1306	1038	1504	372	826	1230	1448	1518	1463	732	655	937	1267	1988	724	1154	2264	1550	849	1220	1200	1122	1241	973	1329	930	726	1465	1378	920
GPM6B	369	148	40	38	59	11	285	66	196	48	74	68	124	46	30	68	31	35	36	157	66	119	11	16	30	45	89	57	19	28	26	37	57	11	39	135	14	7	59	61	102	100	24	44	38	38	39	26	36
MAGEC2	0	0	2	0	0	0	4	0	0	0	0	0	0	4	0	0	0	0	0	0	0	0	0	0	0	0	0	0	0	0	0	0	0	0	0	0	0	0	0	0	0	0	0	0	0	0	0	0	0
PREX2	4141	3615	36	4	60	500	19	1877	2004	1038	1133	517	1806	1736	1312	3239	119	176	49	2073	1188	1512	136	1371	1057	355	217	506	769	1840	212	386	2742	325	498	1457	1116	141	2577	1087	1020	973	560	782	994	311	3641	948	1144
WDR37	1056	917	1260	1233	1497	645	296	747	710	491	920	448	931	963	471	1273	546	482	445	821	866	627	537	524	961	989	626	876	1096	893	633	761	1270	541	862	1089	856	639	747	776	775	710	698	921	775	612	748	863	957
YTHDC2	1209	1111	1409	1313	1659	647	128	783	777	584	780	597	1090	1031	785	1177	487	569	506	1004	817	456	374	605	821	1169	898	1055	827	933	320	610	1041	848	1030	1428	831	527	837	536	728	726	672	374	596	421	982	469	953
CTPS2	1088	860	308	558	569	382	213	718	952	504	752	494	807	641	604	1253	102	345	248	969	551	483	141	498	516	357	369	258	274	358	258	416	860	142	478	574	431	268	746	627	694	580	396	568	459	148	969	581	224
ATP6V1H	1825	1893	1492	1561	1813	1605	770	1629	1835	1278	2227	1451	2096	2203	1089	2215	941	1428	1196	1772	1851	1460	647	950	1738	2154	1842	1421	1495	725	1358	1705	1811	599	1980	2064	1183	1123	1400	1362	1680	1452	1427	1516	1593	762	1973	1518	1717
POLR2B	3558	3527	3591	3302	3655	2068	914	2557	2461	1279	2130	1706	3369	3160	1522	3705	1657	1227	1107	3091	2570	1449	1506	2027	2373	3213	1493	2427	3080	2071	1328	2264	3003	1404	2758	3817	2243	1568	2850	1765	2580	2259	2475	1956	2611	1463	3291	2361	2952
ATOSA	2140	4148	2195	1717	3843	1440	2572	4760	3159	6544	5569	10017	6247	5950	7162	6306	5236	5532	5579	3174	8123	2482	947	1060	4367	5561	10214	7759	1957	2593	4792	3895	7062	2962	3782	5143	2541	2998	3042	6050	2045	3279	3521	7170	4197	2763	2476	5846	1638
ARAP2	1410	1535	2677	2364	2950	699	357	921	837	1179	944	1378	1403	1078	977	1439	942	1037	1081	809	891	513	347	364	998	1521	1544	1535	936	540	828	1511	1439	1776	1288	2125	1109	668	988	988	795	1052	790	776	1073	559	1074	924	1383
TPR	4205	4321	4874	5264	5884	4555	1239	4005	2538	2049	2666	3109	3822	3455	3003	3932	6500	2747	3554	2670	5319	2140	4133	3416	3552	5226	2804	6122	7412	9496	2216	3634	3651	4642	3212	4062	3905	4519	3689	3101	2727	3423	5016	3110	4551	5463	2961	4124	6500
CP	20148	15169	1046	16040	15352	16161	877	40057	31683	21458	31830	11333	38525	26091	12648	46911	1924	2623	1117	25928	15722	12419	1715	11205	16956	7077	4269	8137	9876	14831	6257	8864	26217	3703	11729	13920	8295	1558	34141	16856	25425	18917	13081	9065	13666	3937	38775	9017	13607
KATNIP	2504	1995	736	978	1722	995	293	1491	1276	946	1335	1050	1725	1255	1045	1886	1209	826	858	1268	1412	1022	768	1114	1362	1267	1027	1374	1455	1379	564	1051	1403	934	1083	1876	1065	906	1557	1217	1315	1213	1198	864	1208	1038	1604	1440	1481
DTNBP1	591	497	835	861	590	669	519	511	541	260	862	449	1027	959	351	742	483	469	396	661	651	631	349	311	436	777	195	360	677	412	804	1154	758	356	586	552	722	394	433	407	484	393	531	1182	698	389	430	823	631
XK	259	206	103	298	192	55	18	104	161	67	94	27	110	80	49	190	4	34	18	177	122	80	10	99	81	32	30	33	43	40	47	49	75	28	92	89	62	13	401	140	226	83	87	57	58	16	196	66	65
ANO2	3	3	1	7	26	1	8	4	6	10	15	40	45	36	20	22	12	16	15	4	6	16	0	2	9	2	15	6	9	12	6	22	3	0	21	19	15	22	8	7	8	4	4	3	8	1	6	6	0
C12orf4	422	404	755	1062	764	295	102	321	332	195	366	195	549	379	221	505	159	235	225	381	307	247	139	161	284	579	174	307	499	219	300	391	389	266	476	498	329	154	329	198	254	304	248	223	296	137	337	166	381
SCML1	630	290	400	491	579	211	52	161	220	139	180	100	327	140	189	530	61	120	51	280	123	142	48	200	225	132	57	137	259	183	186	277	211	107	189	265	185	77	205	128	197	154	117	113	193	71	249	140	215
WWC3	1345	1855	2331	2722	2497	2291	599	1947	916	956	1486	2149	1608	1513	1388	1313	3834	1361	1544	943	3621	1307	3853	1940	1897	2739	1679	3053	4635	3727	855	1613	1689	3465	1534	2144	2158	2637	1626	1489	1222	2278	3100	1701	3160	4575	1243	3049	4087
ARHGAP6	43	33	47	34	76	30	34	14	6	6	15	42	120	32	16	80	10	11	8	22	16	25	14	8	50	37	19	19	56	9	59	43	39	9	82	44	35	10	6	9	37	28	13	17	73	19	88	17	44
FAM184B	4	6	0	0	0	1	0	3	0	0	4	1	3	2	1	12	9	6	1	13	0	0	8	19	6	0	5	0	1	5	0	2	14	5	2	16	4	1	0	1	7	8	3	12	0	2	6	3	11
MAP4	3754	3047	4887	5724	6528	1882	920	2154	2888	1265	2359	1097	2927	2669	1672	3131	879	1858	1118	3079	2251	2129	646	1068	1932	3345	1852	2193	2023	1477	1604	2544	2490	1180	3377	4196	2166	1335	2772	1952	2303	2014	1497	1505	1914	742	2184	1444	1883
GOPC	1365	1104	1313	1056	1155	376	179	699	891	453	591	363	1019	957	585	1144	246	359	202	1128	729	731	252	368	677	675	354	522	535	457	330	477	985	332	745	1433	758	214	907	575	967	655	553	439	522	196	910	443	629
ROS1	52	5	0	0	7	0	2	0	0	0	6	4	1	2	2	2	0	0	2	19	1	4	0	0	2	0	0	0	2	17	0	0	6	0	0	1	3	0	4	1	0	0	11	0	4	1	1	1	8
USP28	2673	1117	1306	1620	1629	561	223	1817	2921	470	687	325	936	1028	809	1746	162	230	118	1801	755	1228	232	595	566	526	201	371	518	658	400	610	1091	271	532	699	627	175	1241	596	1095	749	443	453	528	203	1045	520	626
HDAC9	908	1040	518	644	721	484	39	1052	591	1232	801	271	643	825	437	300	287	245	275	361	365	292	115	272	585	460	384	609	525	520	302	485	571	378	552	1621	362	145	586	356	538	992	1342	399	327	201	2345	506	411
TSPAN17	1772	1397	2106	1659	1678	1276	470	1853	1916	1035	2230	964	2383	2108	1105	2425	527	834	606	2467	1851	1611	437	915	1901	1366	841	930	1113	619	932	1573	2270	580	1764	2350	1495	461	1386	1079	1766	1541	1555	1147	1102	570	2180	1302	1249
NOP16	412	311	643	518	346	306	117	373	406	152	398	179	435	776	273	485	102	197	111	693	273	377	113	202	283	312	146	174	239	142	264	375	484	160	419	590	312	164	323	233	381	281	319	223	470	132	482	209	312
CC2D2A	1671	803	41	64	70	92	10	454	941	215	517	177	264	247	188	357	42	71	13	580	282	541	96	215	153	46	28	41	119	53	84	123	579	66	155	151	92	21	706	426	637	454	160	224	199	64	500	187	225
RRM2B	1922	1808	1189	1766	1960	1083	373	1253	838	678	807	1048	1419	1021	618	1092	1662	757	481	1044	1957	873	1756	1252	1125	1641	948	1408	2241	922	585	791	1084	1104	1693	1880	1162	742	1464	1041	1164	1231	1389	867	1200	1617	1669	1252	1774
ZNF800	794	848	776	1144	990	399	519	548	476	439	509	684	896	756	463	903	430	330	312	685	809	495	233	385	519	807	824	722	761	540	516	532	716	444	623	923	493	395	646	500	553	509	541	424	418	243	691	519	511
TNFRSF17	27	25	218	159	15	4	0	25	6	2	8	53	27	72	12	7	20	6	33	95	13	12	4	2	27	36	0	4	16	0	1	17	65	12	48	453	41	14	9	3	2	8	19	0	43	27	11	0	21
SNX29	1395	917	1005	841	1057	468	263	604	512	345	429	436	610	629	364	822	256	250	205	665	543	371	404	350	367	804	319	439	870	387	518	621	727	409	765	922	621	426	765	413	540	552	425	397	608	250	711	408	688
LMO3	160	6	11	26	25	1	5	8	8	5	5	12	33	5	2	5	0	2	0	9	0	8	5	1	7	0	0	0	0	0	0	0	13	2	7	12	3	0	10	3	9	12	2	0	3	0	2	10	7
MRPS10	1365	1200	1212	1205	1705	622	1131	1078	1243	739	1478	968	1295	1643	1205	1119	968	1367	1760	1109	1208	774	320	405	883	1093	1412	1173	696	430	693	883	1282	379	1247	1990	928	591	1052	1132	1043	941	866	1097	808	637	1157	785	720
GUCA1A	0	0	0	0	0	0	0	0	0	0	0	0	0	0	0	0	0	0	0	0	0	0	0	0	0	0	0	0	0	0	0	0	0	0	0	0	0	0	0	0	0	0	0	0	0	0	0	0	0
RSF1	3129	2917	2107	2266	2954	1666	1639	1783	1386	1247	2591	1932	2364	3042	1799	2021	1840	2394	1764	2089	2290	2132	2152	1720	1841	2935	2578	2399	2227	1530	1618	2527	3101	1621	1995	3142	2483	2070	2011	1968	1742	2091	1681	1578	2369	1535	1842	2065	2410
VPS13D	5169	4984	2515	3498	6544	1836	594	1733	1555	1315	1724	2897	9160	3190	2374	4632	1085	1422	1018	2407	2967	3743	902	1439	2805	2909	2322	2978	2265	1977	1397	2335	5036	1692	3076	4880	2211	1328	4086	2233	2293	4378	1791	1491	2231	1160	2640	2198	2453
CELF2	2376	2113	4080	3133	2254	2650	1378	2342	708	991	1469	2323	1729	1781	1467	1304	5800	1986	2310	965	4002	1776	6227	3543	2678	4072	1276	3958	7922	5763	1933	2974	1659	5567	1138	2481	2781	3533	1734	1706	952	2550	3963	2628	3310	5082	1417	3148	4702
FAM120A	7446	7545	5873	6501	8676	3775	1059	6411	6120	4041	5289	3553	6765	5430	3623	8303	4195	1958	2024	6513	6648	3822	4030	4074	5685	5460	2637	5036	7060	4711	2599	3991	6230	4784	5402	6883	4354	2841	6858	3953	5608	4830	5728	2995	4706	3433	7280	4397	6479
R3HDM1	994	673	744	734	813	311	51	553	813	341	485	303	979	506	416	823	101	152	90	893	521	553	178	305	490	660	210	396	466	356	214	393	520	193	630	732	538	205	765	357	550	444	533	209	415	124	630	317	482
COL9A2	6241	3258	903	958	1282	1361	250	3060	2184	2461	4545	1825	5024	5592	2977	8431	563	1327	792	3953	4600	7313	1007	2881	3992	965	764	1376	2524	3146	1642	2704	5932	704	1197	2984	3100	442	1983	2342	4968	2233	3419	3626	2279	583	6130	4188	1877
KITLG	222	333	1112	3451	3475	192	163	140	190	240	199	322	467	191	235	176	133	152	124	137	339	64	26	29	266	354	494	388	72	102	210	194	175	52	817	808	255	95	115	400	154	419	59	86	107	64	115	158	114
ERCC8	269	156	163	126	123	129	56	97	183	46	110	79	147	159	78	207	28	56	14	254	92	99	91	75	84	134	50	104	154	92	84	91	140	79	135	139	106	42	154	85	171	95	81	70	92	46	147	68	111
ADAMTS6	3	4	10	4	11	0	5	0	1	0	0	0	2	3	6	2	0	5	1	15	0	0	0	0	0	3	0	0	12	4	1	1	15	6	1	4	3	1	4	0	0	2	0	0	5	0	0	0	4
H6PD	6001	8911	2600	4439	4911	4549	1291	4965	2359	3976	5952	4177	8778	6447	3319	9657	2478	3872	5943	6718	5384	5204	1462	3013	7863	4298	3945	6963	4825	3081	2150	4107	4458	1906	4273	6087	6361	2717	6965	5831	5920	5712	6698	3482	4101	3756	5521	5539	3879
VAMP3	2356	2254	3005	3751	3731	2015	995	1908	1534	1170	2091	1813	2608	2503	1413	1930	2252	1692	1597	1721	2704	1816	1704	1405	1743	3472	1727	2632	2735	1622	1391	2282	2056	1733	2961	2565	1797	2385	1703	1691	1461	1984	2055	2073	2015	2205	2012	2109	2068
PER3	359	247	267	990	697	90	56	95	382	150	582	212	1405	238	372	254	59	219	112	418	415	554	38	123	184	571	544	372	105	101	149	321	584	106	444	296	254	159	265	532	129	446	138	338	330	79	469	208	93
UTS2	0	20	86	51	10	0	2	1	4	0	3	2	0	7	1	34	0	0	0	1	60	39	0	0	0	7	3	6	1	0	0	1	1	0	14	1	4	0	0	2	3	0	0	0	1	2	2	1	4
TNFRSF9	105	116	1061	958	720	411	602	109	28	57	261	187	306	916	135	268	395	155	205	91	151	112	426	545	162	750	144	486	1152	260	374	793	307	251	144	182	320	388	218	310	60	286	832	70	1120	336	306	241	817
EPN3	674	1541	595	656	1668	374	266	1166	1016	1118	2083	1186	1974	1250	926	1435	581	917	699	864	1737	1287	112	308	1142	1398	1672	1215	186	258	732	806	1184	251	1746	1632	596	329	953	1078	1165	960	598	512	774	199	703	1074	362
LTBP1	1076	523	584	1767	1198	293	9	1436	2475	185	199	170	942	711	510	702	91	123	66	1925	410	525	47	486	290	384	181	324	71	714	74	153	277	87	770	1317	138	104	898	245	818	438	287	243	111	35	1522	258	94
RCN1	1872	1219	1042	1012	939	807	193	1303	1717	719	1845	530	1434	1985	736	1992	216	495	192	2169	1053	1547	281	522	1202	663	280	464	669	543	642	769	1460	199	1211	2105	1008	216	1026	649	1416	878	945	848	586	349	1330	707	704
ELN	229	19	39	66	56	6	13	25	26	8	24	11	21	34	8	41	13	11	5	15	44	19	0	1	21	61	13	29	4	2	17	3	44	0	113	112	14	8	4	19	7	22	14	11	6	6	10	20	4
RFC2	508	473	1052	1161	757	460	234	449	810	251	552	306	745	679	339	465	275	573	427	626	602	478	556	328	508	567	260	386	590	437	459	601	712	332	714	485	449	302	350	304	421	520	467	588	514	620	526	392	545
ARID1B	3996	3334	2566	2509	4009	1533	983	2178	2462	1542	2411	1792	3179	2641	1991	3913	1065	1485	982	2736	2118	2505	827	1530	2287	2354	1689	2127	1988	1705	1704	2022	3258	1215	2380	3811	2196	1264	3037	2096	2063	2427	1658	1625	1912	756	2317	1595	2046
CLPTM1L	3343	3362	3025	3461	2776	2411	801	3220	3964	1640	3724	2084	4437	4123	2084	5159	961	1686	1173	4859	3635	2722	1118	2021	3745	2769	1075	1869	2552	2505	1610	2653	3544	1313	2916	4197	2755	1317	4577	2819	3706	2391	3051	2457	2803	1358	4339	2237	2943
NEDD4L	2287	3510	1047	1315	1988	1180	1529	2075	2232	2891	2794	5649	4440	2267	3009	3251	1606	3211	4046	1683	3003	2462	213	874	2817	3377	6165	3512	848	1336	2487	2428	3037	1071	2825	2742	1389	1817	2450	2824	1633	2015	1417	2744	1834	1743	2280	3276	770
FOXP3	158	90	517	344	334	37	41	24	14	15	27	24	40	95	34	55	24	3	36	73	49	45	27	9	12	84	17	48	182	33	83	135	66	71	51	114	130	26	30	27	42	39	92	28	25	23	61	37	72
PPP1R3F	337	245	299	304	177	97	59	203	199	86	179	109	231	215	153	242	67	103	65	281	194	281	79	76	161	153	80	80	97	84	73	156	214	100	211	379	114	77	170	196	249	140	138	153	157	31	276	92	96
HEXB	2702	2689	3978	4224	2846	3558	2430	2802	3069	1434	4194	2879	3199	3846	1882	5050	1900	3089	1568	3616	3422	2474	2327	2331	2729	4476	1839	2030	5135	2011	3981	4094	3273	1704	4302	3570	2775	2007	2767	2257	2596	2742	3166	5997	4243	2202	3794	3849	4761
PTCD2	426	292	334	235	337	91	50	236	195	89	218	58	317	223	96	342	31	68	43	268	143	138	21	105	187	138	76	131	158	104	107	121	243	48	248	318	190	66	245	88	224	145	108	67	98	30	242	147	125
NEXMIF	151	133	9	2	0	65	0	108	88	56	84	38	137	98	48	208	3	5	11	191	88	60	0	60	85	27	12	31	53	98	39	37	84	18	14	75	84	5	176	44	108	87	49	32	45	8	120	57	82
JKAMP	1338	972	942	714	994	746	241	833	750	545	872	621	1073	935	471	1112	572	419	306	1012	1080	698	528	601	816	812	498	621	915	427	441	733	852	464	866	1122	803	387	774	510	1073	742	884	602	623	618	1085	647	803
DKK3	325	25	300	655	272	23	38	41	40	24	40	21	36	90	44	99	37	192	26	160	19	33	19	7	33	75	38	35	12	14	12	25	121	16	195	124	68	16	20	37	44	94	32	21	36	21	20	10	69
ARHGEF5	783	510	680	559	901	267	127	563	507	479	677	610	603	600	428	624	281	455	414	633	544	488	52	191	426	597	740	794	169	327	283	194	518	147	519	941	296	207	453	438	452	489	411	269	275	148	485	369	199
NFE2L3	192	230	1149	1524	810	434	216	228	239	125	232	160	454	334	115	255	98	144	161	213	195	112	156	153	200	416	181	289	779	197	205	799	254	437	531	663	202	130	155	158	336	405	159	115	304	69	358	134	513
MCUR1	1170	1151	753	685	847	548	269	906	1373	593	816	515	884	1030	566	2006	435	495	432	1591	1300	1032	155	337	1137	681	728	581	671	867	394	500	980	302	734	1024	809	298	596	778	1105	625	1028	551	666	280	1178	558	500
LIMA1	3382	3601	4051	6038	10239	1201	333	2169	2025	1618	2126	1737	5314	3071	1900	2719	601	1387	1014	2311	2783	1734	331	1014	2487	3227	2917	3418	1241	740	949	1419	2590	808	6768	4600	1941	944	2517	1394	2885	3048	1551	942	1602	561	3745	1529	1698
LETMD1	2828	1604	1337	839	1446	461	263	1161	1578	628	1106	570	1311	1466	675	1836	194	466	261	1703	868	1687	327	711	868	900	340	734	670	571	496	767	1589	327	987	1271	1064	300	1069	903	926	845	594	732	677	292	991	683	655
SLC4A8	1091	300	187	189	160	328	97	702	736	263	471	67	232	475	422	1510	10	81	36	819	352	338	89	415	344	85	30	43	412	680	292	238	412	95	93	189	286	38	745	317	461	272	237	267	335	61	408	262	209
LAMC3	161	11	19	27	41	4	0	23	25	18	33	20	32	48	36	6	8	29	11	114	13	10	4	3	48	9	4	3	6	9	8	0	100	0	34	119	16	2	16	26	2	68	13	22	30	1	4	4	4
PTGER3	8	13	20	6	4	12	2	8	4	0	7	3	3	1	6	9	0	2	0	29	4	4	0	3	3	3	4	0	6	17	1	0	6	21	3	8	0	4	0	0	0	4	9	6	17	3	7	4	11
TNIP3	519	747	1473	4534	1675	4309	491	267	213	87	501	602	289	646	483	292	229	586	1010	584	321	179	2313	1830	1350	1058	887	2241	3117	3068	263	3505	391	1272	1240	1489	1921	4847	502	765	1129	3872	4719	429	2642	1419	873	492	6147
MAPK9	1672	1393	1225	1162	1238	515	209	964	1191	597	927	624	1296	1137	650	1645	392	283	265	1278	956	710	359	521	954	937	428	727	661	534	462	671	1130	457	834	1009	749	290	1035	690	1041	742	819	611	746	395	1163	692	744
COL23A1	69	31	35	170	53	16	28	23	6	6	28	9	19	20	13	18	3	23	42	4	27	53	25	38	38	27	10	21	59	25	20	60	53	12	48	33	34	15	13	24	30	31	18	30	54	20	23	11	48
BCAR1	2300	2229	1341	2360	2462	1055	501	1903	1459	1492	2434	2717	3899	2373	1633	3289	589	1966	2020	2549	2706	2293	295	1205	2667	1614	1721	1900	928	845	1027	1206	2232	667	2047	2604	1610	1059	2243	1952	2022	2100	2200	1751	1645	1142	2866	1753	1090
FHIP1B	1850	1287	879	694	913	986	353	1041	951	654	1333	696	1364	1317	730	1950	1145	741	713	1024	1158	1312	1170	1287	939	1291	570	1070	1553	1141	645	1103	1368	547	956	1130	1037	770	1213	924	948	953	1151	1257	1092	1033	1385	1532	1588
HERPUD1	5243	5793	4028	3616	2875	3852	964	4542	5613	2083	3846	3287	5101	6961	2704	6405	1846	2700	1925	8396	5483	4893	2858	3575	4580	4461	2182	2496	4902	4667	2536	3770	5149	1941	3227	5909	4165	2654	6801	4469	6869	2958	6337	3234	5013	3371	5631	3448	3946
HOMER3	340	241	440	836	1015	262	169	264	386	200	530	211	493	564	194	532	156	463	280	348	248	297	205	165	264	412	256	333	227	171	364	413	389	125	431	712	254	214	137	184	324	478	205	551	371	179	262	265	228
RAD51	78	27	276	315	310	42	47	122	214	27	91	18	155	53	21	69	11	140	78	109	32	19	7	5	25	87	20	35	67	13	57	37	5	17	130	78	73	35	15	23	13	55	32	22	44	11	41	35	76
POLQ	85	9	408	371	399	33	23	71	150	16	78	21	122	45	18	59	3	80	54	46	13	18	4	3	20	101	13	25	46	20	27	38	78	17	61	85	41	17	10	7	10	30	14	9	35	7	65	3	69
PIK3CB	2037	1734	1436	2396	1973	1019	677	1075	1054	574	945	989	1654	1403	753	1549	681	735	321	1179	1337	861	942	937	945	1921	592	1075	2223	1107	715	1258	1366	939	1116	1638	841	618	1279	827	1054	1177	1076	861	1158	722	1435	1442	1434
CYBA	10754	14444	10556	13021	7611	26287	19573	15978	10038	7600	28533	16424	21947	30179	10318	28227	13517	13665	13810	21414	31301	30335	22181	16840	23487	20681	6751	11034	24509	10988	19607	28726	22377	8723	11100	19879	18957	15683	14098	14320	19626	14140	25576	28641	20570	25334	21295	19760	20726
THOC3	379	342	385	333	395	103	60	183	182	78	161	245	696	437	240	267	146	391	157	329	351	385	49	78	331	178	115	165	66	58	132	110	555	76	826	278	127	44	311	178	188	193	129	155	134	52	499	167	108
HEBP2	4145	5484	3496	3359	7306	3222	2156	4375	3952	4654	6226	6442	6249	6792	4420	5089	3117	6084	6165	4214	6176	3995	1898	2108	5829	5585	7388	6043	2775	2156	3153	3529	6002	2147	6386	6115	3237	3139	3477	4784	4090	4890	3045	4084	4058	2777	4507	4230	3017
MPHOSPH9	658	380	960	724	754	146	58	288	319	135	240	95	313	224	115	417	60	66	60	443	188	168	62	134	296	330	62	157	191	138	108	208	333	142	195	384	375	95	342	175	224	214	187	103	169	91	281	120	268
PLEKHA5	1751	1214	315	703	1121	437	113	1412	1968	557	640	514	1037	842	621	1301	185	325	238	1293	736	844	107	599	640	565	533	578	396	669	275	406	872	170	752	888	527	265	1070	732	948	625	465	368	490	137	973	451	418
PRSS8	4820	10228	3193	4929	6473	4990	10453	11794	10752	14976	26883	26565	21067	17102	13240	11445	7545	21614	31200	8227	13426	11067	1100	2904	13085	18638	25427	16303	2061	3927	12405	13217	13764	5273	8201	11351	7436	18475	7340	14054	7896	13176	6519	14212	9524	10177	9067	14244	2484
SIKE1	1232	958	1348	1191	1455	469	183	712	743	425	531	421	920	745	590	900	272	349	382	922	681	472	324	414	589	815	410	646	591	520	333	523	895	404	733	1056	589	331	702	576	735	570	461	437	468	393	733	476	549
RRP12	1074	1230	635	832	555	2922	670	1268	1105	515	1343	1113	1190	1388	1057	1406	3402	1763	1894	1274	2130	1247	3409	1083	1379	2552	778	2410	3383	3045	1020	1397	1375	957	992	1222	1306	2459	1494	1374	1084	1261	3598	1462	1716	3994	1272	1712	3259
FNIP2	1067	1486	1363	2179	2022	2004	764	779	724	797	1954	1125	1421	1676	729	1871	589	920	561	969	972	441	370	585	1562	2044	981	1357	2301	634	1318	2503	1381	1019	2191	875	1180	1105	801	1068	681	1085	887	2547	2170	385	1064	1459	3310
MSMO1	980	1145	862	786	883	651	258	1291	1264	453	1247	752	1268	1059	615	1007	431	2057	1072	1726	942	773	136	752	725	1397	1443	1049	947	378	391	559	728	294	983	1828	663	594	905	951	1665	1359	1051	637	585	343	1552	715	409
TTC17	2985	2282	1630	2049	2556	1445	380	1742	1637	1132	1665	1178	2548	1930	1061	2985	848	777	538	2223	1926	1632	716	1139	1716	1959	708	1404	1610	1239	886	1424	2183	943	1540	2585	1589	945	2081	1310	1670	1424	1608	1047	1443	808	2075	1324	1611
ALX4	7	0	3	0	0	0	0	0	7	0	0	0	0	0	0	0	0	0	0	13	0	0	1	0	4	0	0	0	0	0	0	0	0	0	0	0	0	0	0	0	0	0	0	0	0	0	0	0	0
FSTL4	55	117	53	120	121	80	0	64	63	33	18	435	633	66	77	212	33	44	5	267	50	17	40	23	127	66	26	50	32	138	187	27	40	8	110	294	229	16	113	102	27	40	136	8	120	42	49	51	18
FOXN3	1734	2180	3088	2952	3195	1834	1304	1234	567	622	1190	1412	2208	1552	1340	1760	2152	1113	1120	1292	2529	1793	2306	1789	1461	2852	1366	2216	3509	2578	1699	2182	1649	2059	1620	2402	2086	1929	1427	1489	921	1581	1728	1656	2000	1818	879	1524	2853
METTL24	3	6	6	1	0	0	1	3	0	0	0	0	3	3	0	3	0	0	0	3	0	0	0	0	0	0	0	0	0	0	0	0	0	0	0	4	1	0	0	0	0	0	0	2	0	0	0	0	2
AKR7A2	1917	1191	601	941	837	454	265	1067	1964	452	1013	579	996	1481	736	1217	129	311	174	1843	901	1164	259	615	607	605	225	356	425	283	346	390	1252	182	932	897	603	190	1054	688	1206	795	681	754	450	307	1294	625	661
MRTO4	701	727	863	1227	884	535	246	544	985	282	808	311	907	1529	509	877	122	491	155	1377	451	701	184	237	547	498	157	247	437	282	522	641	735	204	777	950	576	208	599	453	778	456	437	384	466	194	719	319	579
NNAT	38	84	16	465	481	103	19	7	5	9	53	60	197	32	30	14	18	79	46	4	66	5	11	3	125	146	121	125	5	0	29	17	29	10	89	116	68	92	13	37	32	404	39	65	51	12	12	13	11
USE1	766	571	444	357	402	495	231	427	629	263	635	421	902	1075	455	867	232	407	220	794	462	843	381	383	499	389	160	237	466	297	427	629	898	162	402	690	522	216	501	444	535	414	487	571	471	293	717	331	491
MCF2L2	28	58	72	61	80	21	70	21	14	10	41	51	25	63	62	27	24	23	27	14	40	18	10	18	54	78	82	65	49	31	47	36	60	25	29	96	66	16	44	28	11	18	21	19	28	48	15	37	53
NRIP2	48	2	15	1	4	0	2	14	5	9	1	11	4	14	9	2	0	9	0	4	1	0	1	4	1	6	0	0	0	1	0	3	21	3	0	31	9	0	1	0	3	4	2	2	0	3	3	6	2
LAMA3	6345	3128	2073	4183	4682	1924	203	3596	3060	2468	2122	1382	3899	3188	2644	4593	181	964	329	2850	3255	2047	301	1063	2341	1611	899	1652	863	1148	570	950	3389	697	4803	6245	1909	457	4134	1842	2355	2968	1803	1628	1379	1346	3118	1623	1722
AP5M1	1808	1374	1374	1023	1275	804	250	1141	1369	873	851	861	1855	1182	995	1573	467	373	326	1403	1294	803	323	521	1060	876	664	814	1001	706	468	764	1049	510	1241	1727	895	345	1492	752	1124	750	910	578	906	402	1283	562	701
ANAPC4	4649	1620	1143	645	844	656	255	1582	3182	654	1467	351	1279	1171	681	1862	306	414	198	2708	639	1400	438	599	623	498	259	466	720	1001	517	626	1547	450	822	722	574	144	1312	565	1234	842	651	952	768	338	1364	722	930
KCNQ1	3094	3945	392	1221	1225	2277	492	3112	3325	1788	3934	2623	5397	5365	2554	5170	1211	1270	1276	4719	3558	3389	966	2621	4488	2136	1439	2218	2303	1731	1261	2351	2878	1020	1774	3022	3024	973	3824	2645	4563	3183	4300	3144	2672	1349	4137	2270	2084
TRAPPC3	2067	1867	1824	2018	1764	1438	846	1519	2095	1041	2197	1555	2254	2577	1265	2313	989	1698	1512	2304	1898	1968	998	1027	1606	1890	1186	1308	1337	653	1292	1988	2182	876	1815	2149	1547	1119	1666	1385	1804	1597	1534	2483	1590	1447	1839	1745	1462
THRAP3	4067	4428	4707	4919	5474	3693	1824	3824	3697	2261	4111	3092	4465	4779	2831	5646	3970	3279	2488	3914	4292	3443	3795	3572	3637	5867	2617	4038	4971	3528	3130	4818	5151	2859	3842	5055	4080	2997	3733	3295	3250	3542	3763	4036	4956	4026	3883	4576	5150
PHPT1	2913	1534	1147	822	926	862	349	1673	2222	650	2317	1125	1935	3028	1221	3090	267	841	361	2716	1907	2704	525	1240	1812	815	445	533	906	953	1080	1175	2843	283	1138	2075	1425	442	1917	1452	1914	938	1115	1726	1293	497	2399	1067	1018
ENTPD2	456	245	64	38	71	62	2	169	180	118	261	195	163	151	101	190	89	58	70	212	347	300	120	173	181	103	48	126	80	71	77	74	278	26	59	219	117	62	171	94	167	169	199	152	136	60	198	177	125
LY75	1601	1127	790	725	788	509	332	927	955	686	887	509	1140	774	498	913	343	300	158	961	716	1090	357	595	569	486	197	392	712	561	439	691	1106	364	620	674	588	209	988	590	838	578	677	382	565	437	1134	476	801
ARID4B	3434	3683	3889	3457	3621	4452	3187	3471	1596	1648	3720	3442	3408	4103	2938	3161	5156	4289	4573	2670	4242	2858	5383	4524	3478	5829	3098	4442	5165	5211	3037	5090	3941	5584	2512	3880	4492	4857	3090	3443	2462	3819	4239	2433	5009	5058	2725	5003	5249
OPN3	473	370	575	955	675	414	277	305	333	199	372	318	540	510	248	532	94	269	135	348	362	477	201	151	302	717	246	404	664	278	449	625	295	198	746	637	310	338	285	286	321	409	261	349	462	105	412	245	708
SDCCAG8	1397	750	752	828	786	536	510	690	704	315	953	535	776	853	489	1159	277	605	244	855	615	965	560	498	660	772	366	405	786	473	658	959	1048	406	616	744	657	275	581	549	658	577	512	670	855	344	713	558	673
PTPRN	4	0	0	2	0	0	5	1	4	0	9	0	10	0	7	4	0	16	0	2	2	0	0	8	11	1	0	0	18	19	16	0	4	0	3	1	2	0	0	0	0	10	4	0	0	0	6	0	6
HHAT	811	404	85	237	323	179	40	356	486	239	191	175	314	378	177	508	80	97	30	298	318	388	46	259	288	114	74	136	172	113	133	130	372	91	237	426	148	23	560	349	453	324	216	170	129	52	612	240	211
KIF1B	2364	3791	1993	2794	3889	2180	1204	2118	1636	1439	2021	2522	2650	1988	1650	3444	1796	1245	1185	1613	2863	1217	1563	2013	2694	2627	2954	2787	3265	2916	1465	2474	2314	2054	2027	2993	1767	1895	2634	2715	1637	2430	2073	2072	2274	1651	1948	2380	2860
FOXC1	2239	3370	784	1869	3614	1043	543	2384	1742	3349	3553	4329	4087	3499	2075	2115	1616	1862	2100	1378	1624	1654	84	493	2876	2820	4018	3519	426	287	1254	1553	2740	808	1977	3499	1221	1357	1965	2050	1469	1784	1081	1556	1931	991	2379	2291	614
TBC1D22A	1606	1842	1386	1448	1296	1479	711	1526	1343	863	1711	1669	2292	2098	1202	1871	1138	1220	1062	1582	1838	1645	1173	961	1515	1979	879	1375	1873	1007	1222	1657	1908	805	1294	1677	1305	1167	1378	1346	1407	1365	1331	1597	1540	1156	1537	1469	1493
SYNE2	11569	12100	6840	10252	15086	2759	830	5227	4864	3373	5261	3036	8776	4228	3756	10260	2576	2144	1570	5321	5807	4113	1927	3794	5305	4829	2830	5808	4564	5427	1910	3415	7797	2316	4719	12464	5113	2201	8949	3993	4262	4396	4285	2805	3288	1708	4243	3136	4180
PLEKHH1	3117	1501	611	1149	1733	246	29	963	1941	584	670	287	851	671	575	2317	158	190	86	1275	832	1152	86	362	796	301	128	428	405	772	239	486	1251	297	450	927	457	57	1245	621	1083	584	490	426	420	93	1077	613	564
ATP9A	5024	5227	1089	2358	6392	1092	544	2646	2402	2327	2553	2135	4180	2192	1416	4162	716	1005	616	2771	3114	2037	237	1451	2570	1970	2236	2434	1014	878	924	1646	3376	783	2677	4306	2049	595	3729	2637	2412	2153	2081	1549	1617	581	3977	1728	1170
SPO11	0	0	0	0	0	0	0	0	0	0	0	0	0	1	0	0	0	0	0	0	0	0	0	0	3	0	0	0	0	0	0	0	0	0	0	0	0	0	0	0	0	0	0	0	0	0	0	2	0
CBLN4	17	0	0	0	0	0	12	3	0	0	0	0	0	0	0	0	0	0	0	2	0	0	0	0	1	6	2	5	0	0	0	0	0	0	0	1	0	0	0	0	0	0	0	0	0	0	0	0	0
CHRDL2	14	4	1	3	0	21	4	2	3	2	1	8	3	3	0	7	3	0	1	7	12	5	2	3	5	5	3	2	0	0	4	5	30	3	7	4	25	4	2	1	0	11	7	1	8	1	8	1	19
FAM168A	2771	2606	1030	1472	1391	994	344	1618	1671	916	1335	760	1820	1520	906	2659	499	386	256	1953	1725	1245	625	1121	1508	948	435	818	1812	1225	582	1093	1336	904	1068	1798	1256	418	1952	1082	1770	1309	1313	675	1018	552	2053	1154	1233
RELT	305	1041	1417	1566	877	3054	1048	1051	248	596	1497	3544	1362	1440	1534	970	6492	3536	3648	245	3118	919	5008	5276	1658	4691	1977	2847	4375	3643	1847	3076	1145	2896	968	951	1552	3137	1168	1752	620	2460	2903	3489	3982	6458	924	4013	4303
GALC	1490	1174	1363	1661	1089	1318	563	1037	747	447	991	1346	1272	1253	804	1223	979	905	831	1100	1185	703	1005	1105	1268	2407	596	1327	1966	2880	1131	1680	919	1562	1223	1120	1102	1425	1370	1341	1065	1210	1383	1137	1571	1870	1165	1327	2036
NOP58	2651	1629	2440	2099	1597	1117	917	1520	2246	750	2079	656	1805	3028	1276	2303	412	1215	537	2405	1056	1753	777	918	1535	1303	484	750	1358	797	1361	1630	2491	703	1573	2515	1705	764	1664	1176	1734	1202	1273	1062	1389	667	2061	861	1532
SZRD1	4647	3856	5079	5840	4563	3693	2140	3780	4112	2154	4281	3359	4917	5748	2785	4065	2538	2933	2719	4957	4886	3904	3040	2579	3320	4987	2597	2859	4619	2466	3815	6549	4715	2453	3660	4190	3949	3185	3571	3224	3693	3733	3898	3172	3933	3738	4525	2973	4025
KCNH2	89	130	87	111	76	19	12	56	40	16	50	19	39	33	31	125	12	8	6	93	42	55	3	30	83	13	3	13	25	194	15	38	54	6	24	133	72	15	27	5	82	46	32	38	25	16	57	32	2
CUL1	1834	1415	2422	2439	1950	1005	555	1246	1315	694	1226	992	1871	1724	862	1713	450	606	413	1559	1258	1186	398	678	1041	1375	794	1016	1427	883	776	1762	1525	826	1077	1757	1191	803	1361	1023	1313	1198	1171	792	1055	450	1646	928	1361
FAM114A2	507	522	593	516	551	296	146	354	408	149	280	206	510	449	266	450	146	262	230	501	307	263	202	200	361	465	256	307	375	267	215	463	519	234	346	611	433	226	355	237	401	297	238	232	248	208	359	261	427
CYFIP2	851	988	3668	2907	1812	1172	907	1173	302	361	1108	3447	977	1357	854	594	2973	3028	2553	1211	1621	872	2613	2836	754	6512	1684	2042	3511	3297	1891	2276	1040	1337	937	1725	1540	3116	972	1306	435	837	2748	1199	2051	3056	769	3070	3006
TAB2	3214	4209	3349	3602	3703	3979	1684	3266	2549	2710	3005	4508	3973	3515	2590	3683	4233	2556	2518	2693	4490	2173	3386	3016	2990	6120	3933	4447	5843	3654	2883	4082	3044	3438	3000	4083	2918	3983	3283	3643	2420	3501	3623	4191	3842	3526	3100	4401	4577
GINM1	1484	1390	1057	1403	1569	1025	461	1381	1405	851	1430	1133	1978	1775	1125	2084	858	832	681	1545	1402	1118	702	800	1427	1199	913	1014	919	544	697	1016	1522	554	1418	1530	991	835	1284	1086	1695	1296	1196	1001	1069	1190	1851	1325	1104
EIF2AK2	2250	2115	3208	2926	3178	1794	668	2550	1587	1946	1711	1076	1753	1569	1661	2050	3393	1248	1516	1897	3950	967	4195	3140	5512	1704	815	1357	4761	2992	1278	4644	1706	10418	1675	2095	2539	2230	1704	1140	1216	3150	4240	1409	1718	2111	2102	1280	1728
USP36	1943	1433	1538	1373	1351	1006	2352	1025	1254	730	1597	5689	1767	1873	2649	1996	759	2710	1052	1588	1203	1862	1065	2946	1301	5139	1912	2046	1936	4477	2980	2663	1690	1975	1084	1994	2134	1606	1590	1600	1133	1461	2058	2670	2995	1494	1294	1352	2824
KMT2C	4204	5317	3403	4553	5450	3212	1240	3319	2942	2001	2904	2549	3173	2800	2979	5698	3884	2424	2075	2880	3987	2253	3273	3242	3296	5361	3225	5594	6426	7390	1826	3105	3702	4890	2859	4680	3127	3097	4607	3250	2283	3525	3391	2856	3918	3113	2838	3432	6061
MCOLN3	100	50	9	30	28	26	24	8	53	10	8	1	21	50	8	90	0	36	7	64	26	13	20	14	12	37	1	16	68	10	12	25	28	6	22	18	6	5	38	5	24	25	6	18	35	10	16	19	31
CCDC85A	94	25	1	25	1	3	0	22	17	9	11	0	59	47	12	30	1	0	0	14	5	12	8	13	10	1	0	1	0	148	0	14	21	4	9	6	12	4	43	19	41	28	6	4	28	0	28	5	5
PUM2	4699	4706	4797	4481	5250	3106	1238	3419	2753	2264	3092	3152	4825	3296	2380	4187	4010	2195	2111	3060	4100	2637	3094	2575	3053	5383	3623	4785	5095	3635	2332	3359	3858	3224	3438	4648	3236	2872	3797	3238	2554	3629	3201	3146	3401	3151	3077	3987	4268
MRPL43	1945	1340	872	935	935	734	187	1268	1878	679	1562	1012	2004	1853	1086	1782	298	652	330	1982	1232	1769	405	842	1206	938	391	541	784	497	773	916	1989	309	1161	1332	952	386	1544	1171	1722	1024	941	1195	767	370	1853	776	1030
ITIH4	22	14	18	10	2	14	2	24	12	7	9	5	6	2	15	69	5	6	2	14	8	32	8	10	18	3	2	5	18	10	17	13	20	3	4	10	15	9	12	23	8	10	26	37	4	11	18	14	3
ITIH1	7	12	10	0	4	0	0	0	2	1	0	3	0	19	0	1	5	2	3	10	0	6	1	0	5	2	0	0	13	0	0	3	0	14	5	6	15	0	1	0	0	0	3	2	5	2	0	0	4
HPF1	487	290	469	415	382	204	80	221	373	133	238	216	465	469	205	341	75	143	195	313	280	241	67	170	212	157	148	116	233	135	184	261	434	118	378	419	259	60	243	216	230	220	154	169	224	124	276	148	191
ZFR	2551	2771	2326	2903	3188	1206	346	1537	1485	862	1144	908	2420	1736	1074	2440	920	589	530	2065	1611	879	847	1095	1515	2167	964	1496	1993	1345	916	1535	1595	912	1647	2550	1472	919	1984	1136	1580	1843	1509	1025	1472	638	2115	1137	1959
ZNF280C	77	71	129	81	109	45	23	65	45	31	21	8	73	47	12	40	20	9	4	100	39	34	15	17	42	56	15	35	38	33	31	51	115	33	48	113	63	19	68	37	31	41	35	23	33	24	60	25	33
NPFFR2	0	0	0	0	0	1	15	0	0	0	0	0	0	0	0	0	0	0	0	1	0	0	0	2	3	0	0	0	0	0	4	1	0	0	0	0	0	0	0	0	0	8	0	0	0	2	0	0	2
PHF21B	35	10	2	0	0	0	11	1	6	1	3	0	15	12	5	1	1	8	8	17	1	0	3	0	2	5	1	2	0	0	3	0	21	1	0	5	2	0	0	2	20	1	0	10	0	0	7	7	0
TRAF1	819	855	2724	3298	2115	5316	1596	669	369	474	1715	5589	2359	3404	1623	1803	716	1324	1674	674	618	472	4430	4692	2026	3590	385	1402	8932	3218	5662	13071	1607	1799	553	1160	1177	4908	1518	2351	416	3079	4131	733	8055	977	1788	565	8885
RC3H2	2658	2069	2561	3077	3447	1319	468	1452	1376	970	1406	1040	1903	1410	1137	1897	1245	800	738	1569	1730	1009	1034	990	1439	2159	1195	1606	2241	1308	756	1354	1469	1478	1447	2318	1530	1096	1496	1058	1290	1639	1551	1100	1409	1029	1680	1292	1829
IL17RB	135	125	210	192	108	70	6	185	362	34	115	90	235	119	54	226	13	51	17	158	80	71	23	99	66	35	14	48	51	36	46	83	166	24	90	72	89	7	106	35	70	47	28	91	76	36	123	37	91
TRAF3IP2	1521	1258	762	791	954	981	348	944	1276	991	1073	1630	1435	1228	957	1269	439	847	1026	1404	1089	1221	250	439	1098	1239	1186	1176	644	747	798	1020	1193	427	1098	1286	769	1152	1042	1027	994	1376	777	926	686	400	1054	725	502
GYG2	597	527	102	233	116	296	19	292	304	172	266	229	358	260	173	911	27	40	25	709	360	319	39	166	682	54	37	69	154	229	174	298	741	91	153	281	328	62	586	358	349	303	334	238	250	73	406	284	216
DCBLD2	1645	937	125	795	654	406	74	578	744	433	548	311	1074	623	474	1113	92	235	107	807	676	690	134	430	638	311	188	289	260	351	235	244	957	174	538	857	435	80	976	542	666	705	487	449	380	126	919	425	404
SERPINB3	12281	41828	8552	3321	7315	13311	3324	10448	3197	3100	9874	23034	19929	23571	11881	13736	10433	14869	17622	12771	49356	18250	2796	2696	20660	38465	30402	37309	1570	1264	7328	4444	16910	15123	25144	77364	14938	15422	2109	8881	31125	34536	23258	30421	10190	35637	25898	24929	8623
SOAT1	2276	2059	1956	2222	1394	1545	1148	1313	1067	916	1930	1270	1955	1785	728	2707	1182	1062	708	1429	1798	1290	1574	1488	1707	2316	857	1228	2817	1079	1781	2571	1466	1255	1511	1144	1483	932	1895	1419	1384	1611	1716	1683	1955	2012	1403	1428	2559
PKP2	3643	1367	405	1257	1160	352	88	1177	1864	698	686	324	1389	812	592	1094	116	261	177	1306	771	933	55	587	550	500	538	594	321	769	168	326	737	192	770	1344	394	45	1486	792	956	843	471	527	413	118	1497	427	306
MSH4	15	14	15	2	3	2	0	6	6	5	1	0	2	6	2	13	0	1	0	3	4	19	3	0	17	4	1	4	5	2	7	7	38	2	6	14	1	1	9	1	0	12	0	0	0	3	2	9	0
F7	5	0	0	2	2	0	0	6	2	0	3	0	0	2	3	8	0	0	0	3	0	0	0	0	0	1	0	0	8	0	0	0	0	0	0	0	1	0	0	0	0	0	0	4	0	0	0	0	2
GDI2	9034	6296	8936	9369	7930	6104	3327	6336	7553	3044	6244	4917	6314	8221	3712	6540	3985	3627	3093	8708	6244	4630	3790	3770	5159	8531	3621	5149	7311	3617	5119	7051	6812	3654	6328	7264	6126	4822	5944	5286	6044	5287	5801	4632	5217	4407	6658	4983	6163
PRDM1	714	5715	2960	2453	2756	2269	4914	2575	1896	4131	3434	11309	5659	5830	9961	2547	3232	6699	10037	1309	4371	1116	1306	681	3707	9228	13928	10105	2756	1852	3876	3986	3532	3055	3579	4929	2203	3265	4696	5124	1320	4884	3505	2108	4371	3056	2001	4320	2085
ATG5	1819	1503	1318	1451	1201	850	329	1282	1433	796	1083	815	1819	1235	821	1426	515	720	726	1495	1198	1017	496	569	919	1152	827	1027	937	506	642	770	1329	601	1247	1366	937	499	1229	728	1280	954	937	733	725	559	1410	983	787
TMCC3	244	1043	1046	848	1209	1826	1090	1392	405	1096	1171	4780	2346	1690	1562	825	3897	2482	2496	303	3286	623	3307	1767	1315	4161	2167	3715	3595	4122	1715	1523	1084	1832	1002	1665	1150	6075	1682	1708	544	1832	1966	1433	3175	4107	777	2593	3294
PITHD1	2277	1478	1663	1443	1168	700	313	1101	1523	730	1409	755	1831	1909	906	1689	401	741	476	1708	1139	1462	492	714	977	1039	471	677	765	495	895	1086	1861	414	1245	1480	1225	579	1077	864	1234	926	925	1059	993	559	1350	961	976
MTA3	1470	1221	636	504	956	443	108	826	863	383	805	652	1012	993	539	1117	259	322	293	1129	803	745	130	423	709	598	593	568	328	256	282	556	1128	176	992	1325	662	266	886	696	885	782	497	335	559	172	947	508	383
USP13	168	150	235	261	193	79	94	125	203	41	41	55	106	124	51	121	20	37	17	169	33	98	41	47	55	157	30	54	216	65	93	134	162	64	89	113	104	41	85	68	63	84	45	43	131	13	113	40	238
ATP11B	2010	2915	3005	2687	4781	1842	434	1638	1092	1187	1261	1696	2519	1612	1603	2030	2772	1825	1739	1443	2448	915	1445	1741	1792	3493	2382	3379	3073	2979	798	1664	1659	2460	2597	3447	1777	1894	1893	1485	1370	1951	1927	1602	1691	2115	1602	2313	2188
LAMC2	6096	5827	3727	4282	4742	4289	742	4436	4932	4486	5592	5265	8579	5922	4318	3646	1472	5799	5624	5400	4937	2778	630	2234	4985	5647	4878	5747	1599	2406	1456	2586	5172	2497	5078	13263	4016	4137	6235	4832	5431	10101	6253	5575	3558	3955	5662	3318	2684
CDK14	661	575	306	547	438	621	140	451	635	117	274	521	404	355	499	459	624	385	385	643	496	238	745	571	426	583	225	423	988	767	277	466	420	482	445	665	412	461	567	353	260	538	547	518	449	656	429	355	777
SEC61A1	10495	12215	6847	9208	9738	9921	2662	16835	21702	7024	16166	6436	15733	17474	7845	21506	2623	6340	4179	26179	14109	8790	3391	5054	14475	8212	3623	6061	8435	9849	6557	8434	11923	3376	10689	14391	8404	4295	20482	9118	19148	7403	11207	8206	7851	3989	14216	7063	9274
PPP1R12A	2634	2732	3955	3931	3939	3424	2226	2427	1552	1380	3087	3306	3404	3617	2553	2693	5145	3761	3192	2165	3721	2380	4998	3752	2862	4728	2727	3898	5481	3761	2745	3914	3011	3614	2562	3047	2909	3494	2302	2365	1618	2758	3546	3010	3885	4648	2337	3493	4710
RASGRF1	70	5	81	80	75	11	16	67	209	20	36	12	74	119	43	125	13	45	15	289	20	23	11	6	30	33	13	21	50	2	76	51	29	22	50	21	55	16	44	14	39	40	21	12	56	5	16	52	64
CAMK2B	22	2	42	16	6	0	37	0	7	0	0	0	1	5	0	6	0	6	6	6	4	4	1	0	3	1	0	2	2	0	8	5	7	0	1	18	2	0	0	0	6	6	0	3	5	1	0	0	0
CROCC	3877	1852	1106	860	921	376	249	674	850	318	997	384	1040	1032	460	1839	187	410	160	711	549	1135	313	565	792	367	193	287	540	415	546	754	1866	265	626	1014	809	159	1054	705	1317	1004	496	852	762	169	966	721	756
POLR3E	1425	906	951	990	1152	545	257	773	959	425	892	578	1286	1160	727	1600	209	259	184	1184	923	844	132	584	882	721	333	509	641	702	407	804	856	396	822	1427	884	316	1071	695	1048	642	697	506	618	241	1237	644	865
ATP2B4	3377	3586	3885	4075	6044	1917	485	2203	2082	1077	1469	1273	2182	1997	1224	2151	1232	1075	826	1899	2497	1287	1022	1252	1359	3567	1395	3156	3133	2800	1070	2366	2421	2526	3204	4374	2281	1782	2473	1325	1744	2202	1622	1605	1702	1727	1812	2367	2170
ZC3H11A	5	10	6	3	12	4	0	6	0	0	0	1	3	2	3	2	3	2	16	0	3	6	0	3	5	13	1	6	15	6	0	4	2	19	2	1	4	7	0	3	1	1	0	12	10	8	5	20	8
RIOK2	670	515	483	527	445	259	72	319	484	208	278	246	608	502	221	568	103	131	73	643	345	261	76	188	313	375	145	263	305	235	187	403	572	163	390	547	408	123	397	332	467	315	334	186	290	105	504	190	329
YIPF1	1584	1408	1054	1132	1374	1581	486	1516	1595	820	1709	1195	1618	1569	824	1736	929	871	779	1955	1879	1387	1030	840	1399	1569	712	1372	1301	817	796	1130	1434	729	1514	1516	1112	1175	1812	990	1548	1310	1536	1282	1030	1442	1478	1350	1100
NDC1	795	616	778	960	890	233	36	562	772	243	443	241	627	512	332	669	87	195	79	678	540	413	75	203	327	493	106	233	306	250	153	270	379	119	602	548	360	151	538	253	511	314	287	215	229	88	551	255	337
DGKG	43	51	76	84	86	119	29	65	22	16	31	19	11	77	27	49	97	52	70	50	91	35	270	109	50	96	28	82	173	119	87	58	43	104	66	45	114	94	38	36	33	83	90	89	39	101	125	31	97
FLYWCH1	1659	962	1526	1546	1696	480	190	726	667	423	867	483	1385	1525	834	1377	238	361	226	947	1058	1026	264	429	1176	635	330	477	673	463	614	1047	1316	384	1246	1542	989	343	789	562	925	994	663	543	583	185	1204	833	493
UNKL	748	769	841	736	1078	537	356	537	330	488	695	608	830	613	454	905	728	527	456	476	582	594	840	423	743	732	525	704	852	492	347	537	1085	601	499	962	571	430	412	503	360	594	546	772	752	704	477	804	707
TBXAS1	283	793	1554	1274	722	4064	1787	1457	209	584	1599	2586	1282	1577	1029	835	5336	1976	2974	361	3425	844	5939	2712	1466	4498	1037	3106	5983	3940	1913	2766	1168	2910	797	1022	1720	4006	1099	1326	660	1888	3595	1841	3395	4493	829	2760	4381
PARP12	1194	1076	3155	2846	2456	1366	507	1542	1047	1260	1902	560	1271	1545	771	1213	1145	998	987	1261	1712	903	1747	854	2980	1413	486	933	2459	1438	1002	3037	1463	4175	1558	1649	1350	904	835	734	979	2005	1713	1161	1352	1088	1481	1127	1642
ALDH18A1	3716	3113	1382	2672	2109	1549	96	3524	4066	1528	2459	1171	3532	2953	1673	6056	323	560	280	4894	3003	1915	317	1715	3091	1442	640	1079	1624	2212	1157	1367	2758	600	2073	2450	2065	538	3533	1904	3551	1450	2159	1245	1375	577	4085	1257	1789
TARBP1	1682	1015	1202	1580	1353	371	126	758	919	442	691	317	952	841	461	1691	99	175	105	1232	823	681	123	413	768	736	270	457	467	379	360	514	1324	414	920	1063	737	171	1137	606	730	466	465	385	510	172	815	506	643
GATB	464	333	422	347	380	246	119	313	389	182	318	193	328	319	240	447	74	175	116	482	272	339	84	145	314	292	85	105	242	110	245	309	383	69	334	388	282	44	293	209	313	240	193	271	279	89	362	138	258
MXD1	1699	30596	11893	8200	12301	40797	27125	25360	8836	27179	28851	84400	37436	36697	43524	19462	81267	48633	63267	6365	63753	16846	53150	52571	42105	79023	74356	63939	60000	67521	40600	46664	27873	56555	18259	24066	25159	62652	32121	51681	12270	29518	50125	41770	53517	87566	20334	54806	47987
CDK17	832	908	1076	963	995	636	254	529	390	352	501	422	734	523	402	620	786	310	303	551	835	395	732	606	792	906	390	588	1166	783	337	737	786	1605	601	796	577	406	535	332	483	656	644	453	644	596	601	699	844
DNAJC25	474	452	207	297	309	241	114	414	548	156	281	219	500	572	221	754	145	230	207	618	372	286	135	182	345	372	214	283	302	403	225	338	380	147	270	402	301	190	447	355	471	292	296	276	293	254	389	278	289
SLC2A3	904	10038	6438	8420	2107	39335	24151	19091	1160	5914	12064	90633	17135	10375	7263	12695	66777	58920	34789	948	56128	15470	87483	79859	17773	107255	42590	50517	79337	59849	34062	30421	14219	26922	8484	3896	15636	44482	16892	30125	7657	21372	44605	21340	35351	106365	9343	52811	37669
PSD	243	121	94	56	67	18	12	26	82	18	62	14	81	84	37	120	2	17	10	105	76	119	23	23	58	32	20	36	13	29	33	12	110	16	33	73	44	23	73	59	65	46	49	39	18	15	62	44	36
CTDP1	1145	1421	1388	1460	1233	1724	1096	1419	1068	830	1683	2225	1861	1979	987	1459	1147	1458	1411	1064	1729	1340	1801	1029	1342	2339	1654	1614	1756	1651	1542	2311	1804	870	1311	1643	1223	1638	1277	1405	1190	1590	1540	1674	1881	2501	1485	1916	1600
YBX3	6361	6062	7372	8895	8706	5196	3116	4346	4379	4942	5894	9469	8112	6503	5334	5163	4378	7013	7018	3921	5599	4737	1984	2085	4056	10379	7976	8549	4653	3957	4424	4713	6492	2658	7805	10761	4040	4866	4102	5517	3967	5112	4861	4829	5910	4791	5042	8146	3719
STYK1	464	1109	573	450	814	300	394	527	494	805	959	1896	1130	980	1083	974	1007	1440	2385	291	805	312	70	154	1044	1155	2704	1591	130	180	470	521	621	272	985	1056	440	689	692	900	611	994	600	575	1110	845	596	1288	122
WNK1	5419	5799	7162	6531	12679	4141	1627	3328	2260	2097	2963	3154	4391	4199	3853	5040	5158	3398	2971	3039	4865	2302	4270	3056	3172	8448	5905	8088	7802	5780	2673	4041	4010	4501	4767	7585	4024	3332	4774	3458	2773	4172	4162	2737	4316	3143	3422	3137	6240
RPS17P5	1	2	0	0	0	0	0	0	0	0	0	0	1	1	0	0	0	0	0	0	0	0	0	0	0	0	0	0	0	0	0	0	0	0	1	0	0	0	0	0	0	0	0	0	0	0	0	0	0
CCAR1	4932	2639	3007	2713	3051	1576	1267	2172	3584	1216	3436	1446	3447	4247	2046	4304	867	2034	1073	3167	2419	3858	955	1656	2055	2235	1126	1584	1730	1334	1986	2578	4363	1052	2678	4043	2617	1140	2237	1738	2622	2009	2019	2223	2126	1058	3212	1777	2453
OGFR	2221	2310	3496	3779	3075	3585	2918	2317	1358	1654	3493	3979	3726	3665	2262	2603	3174	2608	2834	2044	4227	2982	5323	2667	2941	4498	2641	2732	4832	2577	3998	6380	3467	2496	1896	2796	2805	3835	1717	2507	2290	3172	3601	2488	4321	4119	2556	3334	3187
GNA15	1262	3522	3516	4025	4703	3807	7820	3632	3359	6140	7035	12919	6256	8040	7078	4627	3899	10839	16805	3225	7357	4474	2479	1516	5748	10559	12852	7724	6160	3596	8565	8508	4860	3781	5875	6858	3941	6318	2476	5817	3401	4377	5980	5726	5953	5384	4566	6722	3129
CREB3L3	6	4	0	0	0	0	0	0	0	0	2	3	3	3	0	0	1	0	0	4	0	0	0	0	0	3	5	2	1	0	1	1	15	1	0	0	5	1	0	0	0	1	5	0	0	0	0	0	5
PIGV	1157	788	301	348	602	302	161	716	737	370	533	302	686	680	316	1001	223	142	143	728	643	617	189	420	613	386	205	374	540	310	168	340	597	196	460	682	397	148	772	374	751	495	467	311	318	244	897	394	395
PTPRU	7316	5637	980	2924	6380	2614	238	4920	4060	2894	4157	3284	7671	5139	3139	7237	1104	1764	1290	5688	4591	5820	463	2462	3853	2881	1883	3116	1733	2060	1703	2849	5332	1004	4006	6257	3051	1315	5678	3230	4603	4403	3124	2700	2104	1014	5317	2669	1818
SNRNP40	1010	845	1205	1353	1037	468	199	731	1068	347	697	428	1041	1189	570	892	197	419	283	1248	628	564	322	416	466	580	248	324	613	407	338	632	823	328	835	960	716	298	801	526	788	494	561	436	504	291	890	376	593
RIMBP2	1791	416	4	2	4	54	8	370	755	147	260	97	292	172	74	494	29	41	10	564	157	619	4	293	304	94	20	88	99	409	32	87	318	43	43	85	107	13	489	186	186	132	150	173	96	37	314	306	104
COL11A1	3	0	0	5	0	0	0	0	0	0	0	0	5	0	4	0	1	0	0	12	0	3	0	0	0	3	0	0	0	0	1	6	3	0	2	8	0	1	2	0	1	0	0	0	2	6	0	0	0
QSER1	1310	895	1123	1295	1680	292	92	476	508	308	353	212	697	399	330	783	146	196	65	649	491	474	103	239	356	510	319	460	420	357	234	376	381	286	817	1054	424	130	663	377	443	427	292	142	272	94	450	276	387
MPC1	1415	1188	842	764	695	863	300	1968	3021	906	1456	889	1423	1733	1190	2145	437	508	467	2039	1537	1328	402	780	1231	740	568	512	844	872	742	939	2053	495	860	1271	1091	512	1574	958	1389	774	770	1109	916	523	1744	876	964
ACAA1	3612	3991	2717	2701	2578	4058	2048	3978	3138	2437	4905	5305	4549	5086	4267	5144	5392	5704	5607	3325	6933	3649	6089	5573	5036	5965	5709	4924	4040	3865	3459	3754	4116	1869	3780	4389	2982	3498	3084	3428	3519	2841	5128	5566	5703	7221	3429	5251	3324
BCAT1	492	949	1920	13302	13380	2271	2578	1383	765	1229	5615	1930	3331	4845	2571	3416	2338	7585	7047	1075	4392	725	1185	1008	4562	8325	5826	9747	4625	637	3031	4397	2104	1607	5067	7419	1993	5870	1183	2172	1525	6210	3235	7315	3950	2160	1264	2995	3943
HDAC7	4799	4172	3113	3705	4802	3263	1205	3891	3067	3041	4803	4529	6234	5605	3484	5629	3488	4524	3987	3477	3843	3860	3599	2524	3890	4589	3518	4993	4419	3744	1981	3751	4980	2380	3707	5838	3849	3907	3350	2950	2903	4801	4029	4547	3442	4274	4125	5156	3966
LZTS1	41	15	114	238	119	6	31	31	28	19	15	5	18	16	0	9	3	13	5	33	1	0	4	5	4	43	9	7	29	3	2	57	28	14	35	52	2	5	36	25	2	10	6	0	18	0	20	3	43
PRDM6	26	15	41	29	31	5	4	10	11	8	12	10	24	10	10	20	0	6	2	9	28	14	7	16	0	1	0	1	1	12	0	13	17	1	17	13	6	0	4	6	7	11	1	5	6	0	5	2	5
WNT8A	0	0	0	0	0	0	0	0	0	0	0	0	0	0	0	0	0	0	0	0	0	0	0	0	0	0	0	0	0	0	2	0	0	0	0	0	5	0	0	1	0	0	0	0	5	0	0	1	1
SPAG4	660	307	149	117	66	169	109	308	337	135	333	212	322	310	173	298	187	189	182	361	440	652	47	119	225	237	82	184	176	374	184	244	271	131	91	388	239	157	136	351	203	178	245	372	274	295	487	261	194
NCKAP1	4942	5824	2076	2158	5562	1731	388	3258	3829	2255	2333	2542	4882	3074	2511	4228	1217	1230	1039	4004	4036	1919	250	1400	3084	3000	3303	3936	1224	1725	818	1171	2694	923	4489	5477	2073	1075	4353	2739	3939	3264	2552	1518	1564	730	4345	2042	1452
MRPS35	1586	1607	1126	1194	990	781	187	1033	1705	578	1047	585	1596	1542	831	1432	219	337	273	1748	1053	1066	198	547	988	770	322	534	627	465	619	687	1343	313	1198	1336	951	271	1310	777	1220	819	787	542	656	313	1562	681	560
GUCY1B1	283	201	217	247	214	70	19	163	316	57	56	46	113	72	46	272	33	15	51	234	136	89	18	69	56	122	51	158	98	153	62	79	85	43	189	468	214	76	97	60	93	57	42	63	99	47	277	52	25
SFSWAP	1695	1194	1254	1197	1489	871	644	843	1027	700	1290	768	1538	1481	808	1413	731	932	775	1199	968	1283	899	744	959	1306	597	1005	1276	979	913	1496	1529	761	1006	1606	1232	857	969	915	911	1000	925	1115	1141	845	1051	1133	1270
TNK2	1601	2238	2775	1717	1727	1040	843	1105	710	860	1646	1319	1638	1885	1262	2490	1836	1360	1358	1304	1895	1312	3235	1437	1919	1988	1445	1770	3100	2301	1452	2384	2006	2080	964	2554	1494	1137	1388	1410	1288	1822	2034	1053	1636	1740	1035	1566	1780
MON2	1810	1596	1528	1499	2087	1126	376	1267	1091	832	1106	981	1765	1261	974	2132	1018	815	631	1421	1154	933	728	928	1253	1734	1126	1684	1974	1802	739	963	1423	1191	1283	1822	1200	644	1791	1137	1147	1075	1121	1034	1281	879	1216	1423	1739
CDH3	745	2380	8969	15913	14331	1575	186	335	225	302	1194	1753	4269	760	292	500	709	2245	2541	694	1810	641	150	250	1573	3315	2482	4616	296	46	289	538	662	908	3400	5717	2530	2301	1141	1340	1213	4665	1031	1399	541	2203	495	682	219
ARSF	8	56	210	196	474	16	5	97	2	20	80	32	54	50	57	50	91	160	127	189	75	23	8	3	37	106	104	123	4	8	8	42	43	60	359	242	231	48	10	19	79	41	103	189	85	145	3	23	18
GPBP1	3543	3828	3860	3568	3433	3514	1471	3349	2886	2700	3546	5060	4828	3934	3176	3580	3902	3267	3554	3045	3619	2562	3203	3700	3724	6424	3234	4365	4479	3720	3545	5100	3944	4055	2818	3578	3429	5333	3296	3414	2431	3492	4219	3543	4580	4238	3179	4299	4486
DGAT2	337	2165	1340	1096	1053	8695	5280	4557	462	1682	4575	10640	4358	5161	3429	1972	11262	9458	14271	774	9321	3144	8986	4992	5322	13905	7443	10116	8535	14984	4907	6842	3569	4729	3246	3076	3263	21103	3241	6147	1644	3539	7959	6102	9916	19553	2376	13011	6747
ZNF112	267	242	62	71	149	73	9	158	169	77	129	68	198	123	78	223	22	26	18	136	137	156	12	83	111	57	45	63	53	71	52	66	119	19	108	134	66	7	207	85	163	119	74	85	85	25	169	70	64
CS	3646	2941	2732	2843	2907	2010	803	2636	3698	1540	2464	1602	3103	3011	1787	3510	982	1327	862	3854	2381	2336	900	1418	2090	3071	1130	1960	2392	2010	1449	2262	2158	1012	2552	3140	2010	1512	2921	2087	2195	1821	1852	1782	1990	976	2746	1696	2203
LTK	265	267	86	39	20	44	54	124	73	80	244	75	91	105	79	181	20	32	27	166	137	130	16	48	56	128	20	57	56	34	90	157	566	168	60	591	125	26	49	20	67	39	93	120	91	31	127	104	129
MRPS24	14	11	19	5	9	12	8	1	2	5	30	30	21	11	11	4	14	19	36	10	5	9	31	20	10	20	19	6	14	12	8	66	0	5	1	16	15	21	2	9	4	16	14	15	21	9	9	1	30
ELMO2	1280	1303	1449	1443	1726	837	330	893	937	623	986	648	1277	931	778	1412	707	510	371	977	1081	685	510	598	1066	1109	694	988	1348	824	468	1051	901	697	933	1247	733	669	1037	635	905	839	906	668	903	458	920	792	1108
WAPL	1937	2279	3139	2933	2904	1998	700	1825	1249	1017	1525	1873	2625	2294	1405	1984	2204	1248	1403	1538	2257	1123	1816	1498	1618	3203	1555	2536	3207	2497	1451	2322	1903	1846	1771	2411	1817	2546	1933	1622	1346	1754	2076	1329	2366	2064	1895	1980	2530
VMP1	5001	10890	7104	4928	7247	15321	6788	9357	5425	10952	10275	12774	10022	8634	9606	10694	35261	16884	18798	4769	20918	7564	25108	19541	15309	23620	10866	19497	24594	22860	8522	12848	8602	17878	7028	9176	10603	17322	8536	10857	6308	11953	18932	13035	17246	35159	7450	17955	16283
APPBP2	1644	1640	1174	920	1283	889	334	1109	1091	799	952	1005	1635	1417	916	1804	708	764	591	1343	1217	806	529	762	1080	1255	1041	1137	1071	840	595	902	1316	732	1071	1523	1027	565	1484	1078	1080	949	1163	813	1065	685	1414	962	1127
POLD1	491	410	1235	1335	1038	265	192	271	334	161	345	251	614	528	275	386	94	217	161	413	325	277	184	199	349	422	128	267	403	201	332	624	377	191	435	413	435	173	276	235	320	331	297	217	414	133	367	253	249
SEZ6	0	2	7	3	0	8	8	0	0	0	1	8	3	0	0	2	3	0	3	1	1	0	6	9	4	11	1	3	12	22	1	11	13	27	0	1	9	10	1	1	0	4	5	20	15	12	2	14	2
EIF4B	28792	15258	12600	9416	9838	5843	3373	8835	10647	4781	7207	7366	12929	14302	7226	11817	3481	4025	3021	11593	8620	12195	3460	6285	6245	10314	3767	6135	8068	4011	5504	8259	13380	3623	8328	14649	9737	4041	8579	7678	9092	8657	6551	6539	7461	3391	9984	6120	7235
SLC6A16	56	36	36	28	34	17	57	27	28	8	24	5	47	13	13	38	15	19	15	47	21	33	27	24	23	32	2	11	47	43	16	37	86	39	16	27	32	7	28	19	16	36	18	30	17	19	20	20	39
BICRA	632	588	558	600	840	289	184	432	351	282	567	356	616	538	361	856	237	386	241	322	394	391	456	320	543	472	425	476	588	380	345	495	630	361	400	853	393	318	398	361	275	583	410	294	467	339	412	386	429
SPHK2	1458	886	577	567	640	430	211	780	908	535	1075	399	965	1380	683	1623	141	327	177	1138	1105	1079	210	553	1072	497	198	303	547	428	448	481	1318	218	574	873	723	222	871	601	1115	580	780	697	687	236	1681	701	647
RPL18	27718	19674	14627	15961	12132	9271	8301	11205	19086	6321	16307	9700	14119	25703	12396	13429	3604	9894	7883	20508	13797	29760	5847	5764	9932	16796	9389	9407	8797	4203	12129	14964	18586	4242	8870	22268	13456	7396	12223	16431	12752	11809	8431	15533	11636	7014	14134	9084	8400
CA11	233	196	306	233	218	18	84	54	38	14	89	57	244	209	88	176	25	66	45	90	94	272	59	92	87	114	42	58	44	28	89	109	159	29	89	159	116	47	78	69	117	121	110	102	115	36	101	63	86
ISOC2	1381	1173	649	1201	851	773	153	1426	2634	773	2217	941	1890	2128	1233	1941	208	619	263	2749	1668	1708	290	588	1380	715	377	489	697	699	960	1110	1711	302	1276	1400	991	298	1671	1096	1907	736	963	1384	899	498	1587	651	777
U2AF2	5250	4698	5257	5637	5650	3636	2146	3616	4150	2024	4479	3721	6878	6227	3227	5827	3616	2965	2611	5348	5034	4551	3470	3546	3915	5580	1840	3206	5135	3467	3215	5144	5719	2232	3882	5704	3954	3022	4575	3473	4164	3772	4635	4297	4359	3626	5286	4516	5069
EPN1	3372	3477	2407	3088	3222	2252	2106	3264	3537	2141	4195	2994	4098	4156	2670	3756	1838	2559	2274	3320	3840	3841	2193	1559	2712	3563	2378	2850	2957	2271	2495	3173	2971	1598	2698	3618	2232	3027	2765	2959	2985	3096	2979	3354	2806	2319	3206	3051	2312
MED29	2426	2083	1231	1481	1454	1608	689	1700	2068	1324	2389	2112	2538	2500	2593	2639	1269	867	1478	2059	2389	2018	1677	1906	2504	1992	2047	1637	2125	1586	1777	2124	2125	1182	1250	1672	1327	1266	1843	1924	2240	1957	2176	1710	2215	1676	2184	2153	1860
AHRR	0	6	1	4	3	0	5	5	1	6	3	8	7	2	7	2	5	11	6	0	0	7	4	3	6	0	11	1	10	0	8	0	7	0	4	1	1	9	0	2	2	0	0	5	2	3	0	0	2
GSC2	0	0	0	0	0	0	0	0	0	0	0	0	0	0	0	0	0	0	0	0	0	0	0	0	0	0	0	0	0	0	0	0	0	0	0	0	0	0	0	0	0	0	0	0	0	0	0	0	0
ZNF275	729	543	467	438	391	188	32	449	482	185	323	216	489	445	199	588	62	57	67	622	332	352	79	142	339	299	71	135	271	267	172	272	393	170	259	563	328	88	464	321	366	251	215	144	196	56	407	130	262
MTMR1	1158	1428	1551	1745	2322	838	710	1256	994	1105	1076	1711	1634	1306	994	1370	1274	1261	1451	1085	1384	702	577	656	864	1910	2327	1508	926	1019	702	941	1247	992	1378	1966	923	771	990	1155	797	939	854	1225	1121	1180	1042	1177	763
GPC1	1113	1565	1721	2247	5683	525	228	925	1043	665	1430	1679	3475	1440	1062	1765	755	2181	1129	1049	1629	1112	155	388	1316	2023	1963	2320	311	345	567	870	1108	303	4740	5476	908	660	975	1051	921	1592	922	974	1233	494	835	899	427
ADCK1	250	120	124	152	124	103	39	244	402	112	321	74	314	231	170	389	21	77	32	467	213	198	29	90	192	131	53	101	133	136	147	150	250	50	274	304	183	40	264	117	250	82	164	132	117	38	265	119	173
HAGH	1971	1453	1289	1151	1072	878	323	1178	1812	757	1638	780	1687	1724	921	2063	497	617	402	1875	1422	1612	713	784	1261	846	485	645	818	508	836	1065	2035	377	981	1618	1109	353	1162	1017	1487	1062	1034	1221	1055	681	1576	867	1253
RNF4	1710	1878	2276	1888	1871	1287	862	1535	1663	1021	1579	1575	2078	2469	1219	1695	1181	1089	1233	1904	2066	1029	1310	941	1533	2261	1758	1709	1885	1351	839	1556	1866	1179	1497	2407	1363	1197	1843	1603	1582	1515	1716	1341	1695	1202	1769	1509	1622
CASP8	976	1526	1966	1640	1403	2120	722	2069	1048	1112	1494	1713	1425	1500	1337	1161	2796	1502	1976	1104	2322	880	3937	1735	1499	2425	1970	2476	3593	2124	1271	1796	1630	2461	1154	1491	1708	1632	1455	1539	987	1599	2281	1383	1719	3448	1601	2163	2866
LIMCH1	1730	1434	385	962	1893	173	519	706	752	693	422	1598	1579	1186	821	1044	322	822	851	770	720	787	60	219	762	1260	2111	1438	204	180	498	500	1476	171	1726	1267	634	639	927	839	760	801	190	283	864	261	608	414	354
INTS13	779	553	880	818	626	250	91	444	458	240	388	307	562	536	279	622	127	180	145	490	447	324	75	204	353	423	184	255	329	199	261	326	569	178	487	594	400	167	428	308	500	241	379	304	320	117	587	249	368
TM7SF3	3575	2213	2819	3375	4224	996	336	2058	2345	1141	1755	1195	2475	2012	1221	2798	728	1141	954	2003	2059	1244	359	1000	1660	1549	923	1330	874	598	834	974	2464	546	3350	4210	1330	461	1928	1070	2215	1200	1159	1359	1151	636	2990	1035	1389
DLX3	22	18	62	21	14	6	0	6	22	0	13	7	55	20	4	6	4	9	13	6	12	22	0	3	6	18	15	7	0	12	6	6	29	1	16	27	16	2	20	18	19	13	6	11	10	8	16	7	0
SPA17	1474	759	97	121	143	179	45	535	1566	240	489	175	370	478	250	395	30	110	71	818	276	532	70	239	138	83	87	115	161	164	105	193	889	67	161	272	166	12	775	388	837	454	207	288	278	64	774	240	217
TSPAN32	490	675	394	236	175	210	110	302	244	132	410	85	151	275	161	336	209	180	203	289	308	356	578	115	576	189	48	173	493	279	158	323	432	136	79	178	422	140	350	297	380	194	191	329	104	285	285	186	444
CCN5	20	0	9	9	4	19	3	23	20	5	17	11	9	41	8	17	1	8	3	77	5	4	1	3	10	5	4	4	7	10	0	32	13	3	0	9	3	3	4	4	2	16	7	15	1	1	0	0	5
DMRT3	0	0	0	0	0	0	0	0	0	0	0	0	0	0	0	0	0	0	0	0	0	0	0	0	1	0	0	0	0	0	0	0	0	0	0	0	0	0	0	0	0	0	0	0	0	0	0	0	0
ST3GAL6	1540	705	279	241	208	630	486	640	782	349	978	455	939	630	282	1179	393	418	277	608	545	643	749	507	564	700	243	463	934	331	545	962	1023	524	466	796	520	292	685	474	647	634	635	1156	918	511	996	717	887
ATP2C2	3852	2926	329	1807	1545	1261	41	1709	1766	966	2492	1042	2621	1841	1329	4415	189	368	189	2545	2055	1578	217	2115	3302	696	614	916	1399	1070	562	1030	1775	470	1002	1024	1357	167	2616	1709	3130	1283	3163	1021	1087	372	3891	2026	1701
NGFR	144	32	260	1494	498	13	3	6	1	10	7	10	224	50	14	36	27	67	22	36	56	25	6	3	27	136	24	64	9	0	14	25	0	0	229	328	19	9	17	0	7	48	6	5	3	7	19	2	2
CDON	314	295	81	337	332	48	3	65	70	60	75	44	174	66	77	155	10	12	0	151	117	152	15	50	97	66	66	62	50	43	25	33	167	9	240	87	85	4	174	54	147	84	63	38	56	28	106	51	22
TAF2	970	773	998	1083	1296	418	232	497	548	402	500	457	1001	522	452	831	351	270	253	679	566	393	258	360	496	707	328	637	748	477	352	484	658	505	682	765	503	298	656	429	497	505	527	360	474	269	715	387	700
HIPK2	3484	2589	2175	2871	3519	1485	719	1788	1451	1547	2318	1054	2364	1900	987	3630	541	504	328	2154	2023	1962	676	1101	2011	1863	1135	1876	3275	2254	1186	1768	2254	1654	1457	3063	1957	963	1915	1270	1635	2015	1846	873	1524	553	1877	1319	1839
TNPO3	1896	1638	2014	2108	2262	1136	578	1351	1544	755	1314	1004	1622	1724	942	1676	866	1012	744	1713	1349	1352	1246	1036	1270	1695	834	1352	1850	973	998	1539	1850	966	1689	2083	1461	910	1449	949	1149	1384	1160	1207	1241	993	1417	1137	1472
BORCS8-MEF2B	0	0	0	0	4	6	0	0	0	2	0	0	0	6	0	1	6	0	0	0	0	1	0	0	0	3	1	0	3	0	0	0	1	0	0	0	0	5	3	1	0	1	0	0	3	0	0	1	5
RFXANK	1860	1171	932	1081	734	857	635	1296	1592	623	1880	1162	2041	2307	1115	1743	571	905	724	1890	1364	2025	1207	899	1341	958	605	661	1063	513	949	1409	1885	415	1022	1239	1061	695	981	986	1383	1147	1115	1405	1106	913	1404	971	880
TMEM161A	827	586	353	396	331	294	86	465	509	223	647	316	786	755	440	811	94	199	101	875	578	744	118	340	429	385	136	199	306	263	253	374	684	117	461	662	415	111	474	321	635	405	410	420	324	151	612	355	346
LPAR2	1534	1293	1089	855	749	3021	1157	1983	1440	963	2167	1845	1516	1559	985	1931	4896	2911	2487	1383	2794	1954	6894	2486	2035	2250	943	2257	5721	4569	1584	2123	1631	2341	888	1883	2104	3689	1439	1524	1084	1587	4164	1802	2710	4714	1449	2263	4851
CTSA	3348	4231	5407	5835	5110	4725	3159	4033	3201	2836	8063	3488	5190	4065	2160	4588	3361	3595	2914	3621	5469	3925	3382	2699	4029	7449	3341	4827	4976	2157	4339	6757	3768	2826	4499	4817	3928	4170	2935	2888	3205	4947	3924	6464	4862	3150	4181	5096	4516
SUGP2	3888	3123	3181	2188	3240	1338	571	1896	2318	1277	2575	1062	2834	2183	1440	4976	865	1060	607	2628	1858	1865	960	1572	2683	2686	950	1692	1978	1544	1037	2083	2605	1163	2070	3265	2249	935	2547	1650	1984	1678	2023	1416	1887	685	2098	1869	2435
SLC12A2	1507	2209	543	1105	1513	740	76	1210	2475	715	848	468	1639	1183	609	1284	328	441	210	2651	971	801	155	608	1446	820	751	1161	526	773	314	634	947	274	2172	2578	757	161	1381	929	1615	917	1030	553	591	270	1805	473	828
SNX24	502	593	378	397	414	278	284	340	460	266	498	523	515	592	340	642	277	379	379	538	544	450	54	170	369	500	532	458	130	169	450	285	609	180	300	589	344	226	445	618	479	290	266	460	303	168	587	502	341
EYA2	6018	2928	676	1451	2850	1388	149	5864	9808	2210	3401	2613	5890	7149	4259	6409	467	1618	793	6657	2490	5223	535	2555	2306	1599	1715	1708	807	2140	1709	1935	5445	475	2049	2591	1590	690	3914	1863	5641	2587	1584	2046	2083	659	5298	1380	1244
CNN2	9151	10342	7693	9878	8217	17206	8466	14364	7181	7088	14026	20611	17015	15916	11066	9984	23367	11836	16353	9431	28259	13044	28754	18225	17251	19673	9436	16658	23255	21364	11410	16402	12409	15917	6710	12148	12821	26798	12836	13959	10131	15734	26326	16699	20119	40369	11471	17780	18077
ABCA7	5157	4016	4153	3423	3915	2872	1861	4101	2293	2702	6446	5674	8589	6352	3939	6405	3823	3358	3075	4045	6999	6057	7334	5292	8947	2580	1943	3330	5270	4216	3377	4025	7080	5820	1733	9607	5611	5450	4939	4730	4197	7488	8513	5425	6549	7118	4521	6899	8628
SNCAIP	1175	1551	104	81	524	355	11	196	131	157	428	261	347	886	269	1113	317	86	85	1691	1067	886	139	125	2057	771	534	936	933	185	160	403	808	308	541	1238	1155	222	402	551	923	731	1540	204	548	132	988	604	473
DDX20	490	338	497	509	507	236	61	308	355	161	252	175	464	363	181	418	66	101	88	376	316	230	131	201	233	349	87	201	285	173	152	266	386	123	359	370	340	129	356	186	368	244	296	193	219	110	333	196	320
BTBD1	2596	1841	2166	2322	2141	979	322	1312	1587	761	1055	826	1781	1462	967	1730	611	647	529	1770	1417	1021	551	803	1131	1662	660	922	1519	898	788	1184	1650	764	1434	1719	1357	653	1496	1105	1451	1221	995	867	955	529	1948	937	1204
FAR2	76	186	181	148	126	426	109	397	195	239	317	270	372	146	176	347	678	191	241	202	575	127	742	364	387	443	105	382	886	577	204	329	231	687	85	116	208	271	308	161	219	237	600	186	355	464	216	270	647
BCAS1	2849	5762	1461	1702	10320	1366	1647	4986	2167	5320	6905	9290	8097	5717	4389	5552	2534	5176	4265	2316	5277	3352	415	1565	4386	4741	7745	6152	1008	885	3012	2710	6836	916	9157	9317	3552	1740	3239	2591	3517	2686	3288	3123	2578	1182	4370	2761	1976
POU1F1	0	0	0	0	6	0	0	0	0	0	2	0	0	0	0	0	0	2	0	0	0	0	0	0	2	0	0	0	0	0	0	0	0	0	2	0	0	0	0	0	0	0	0	0	0	0	0	0	1
CHI3L2	58	72	607	685	586	645	155	108	22	75	162	85	91	66	17	57	63	87	162	238	276	95	66	19	220	516	84	216	256	29	93	164	132	348	167	550	1187	260	33	100	137	211	191	137	63	194	49	186	127
SBNO2	5238	10801	10805	13421	9214	23207	11204	14395	3156	7765	14175	21516	13254	14906	9556	11175	29758	17147	26552	4847	25721	8277	24468	16517	15819	36066	13684	27241	35001	39894	12802	19285	11797	24222	8518	11795	14524	35038	10685	16855	7587	17323	28025	16118	26453	41813	11803	28118	21679
PMS1	612	448	541	488	449	145	80	394	338	153	367	172	482	425	256	582	57	151	76	522	286	278	57	167	266	291	85	148	230	241	147	219	379	81	346	394	355	55	399	230	457	259	224	143	238	85	308	216	279
HMG20B	4130	2839	2114	2687	2378	1704	1245	2618	4028	2151	3442	2531	4729	4321	3092	5198	921	1931	1596	4068	3412	4284	1241	1717	3452	1832	1231	1326	1894	2108	2422	2727	4835	963	2105	3176	2039	1371	2735	2528	3261	2549	2134	2634	2579	1440	3043	2465	1660
CALCRL	100	177	169	101	75	104	83	77	39	64	102	273	236	173	59	117	20	51	63	52	81	41	75	70	96	149	64	56	260	82	121	178	119	47	94	156	45	64	83	91	38	87	79	39	373	53	92	29	222
TAF11	779	692	980	1128	1055	570	190	541	663	403	648	539	877	971	488	788	340	472	406	826	518	500	440	321	694	725	417	496	669	357	492	737	919	355	794	949	617	424	593	435	630	570	515	590	662	293	744	560	623
ANKS1A	1847	2182	1381	1572	2677	1041	585	1588	1132	1119	1373	2122	2041	2274	1711	2190	1040	1141	1017	1328	1913	1081	723	819	1408	1967	1813	1996	1311	1467	696	1065	2070	952	1452	2266	1189	1188	1533	1150	1330	1307	1232	1006	1446	966	1543	1339	1194
AP3D1	6876	7548	5335	6178	6493	5654	4741	6750	7164	4085	9337	5556	8935	9043	4777	9569	3183	6232	5070	9081	7061	6029	2851	3644	7138	7299	4772	5716	6032	5807	5551	7434	8279	3066	5846	8214	5385	4343	7584	6667	7446	5550	6057	5983	6408	3839	7167	5904	6056
ZNF76	1834	1230	1002	1051	1203	556	183	896	1262	523	1068	585	1379	1297	846	1951	296	543	327	1763	986	1383	226	753	1243	1028	479	679	631	595	525	865	1767	414	762	1394	1019	436	1120	817	1083	800	769	803	941	369	1346	780	913
SLC9A3R2	9279	6879	448	1146	1250	4218	1242	6511	6865	5033	10128	6694	12873	11349	7479	13133	1143	2449	2015	10086	10679	15790	1188	4948	8791	2665	2410	2552	3488	4027	5788	5328	10354	1400	3577	5143	5238	2511	9384	7334	8047	5943	6986	5847	5748	2030	10513	6287	3164
NTHL1	732	873	357	417	305	367	462	901	863	927	2247	1949	1411	1283	1152	1369	355	547	774	964	1195	1057	174	356	1009	511	538	458	264	322	1306	789	1369	317	513	768	435	446	596	1016	816	666	801	1753	1117	362	803	1090	306
BLTP3A	858	841	1365	2158	2333	549	195	662	716	469	610	298	926	547	357	1104	174	155	137	786	752	443	73	307	659	586	282	460	895	339	465	647	509	415	677	1195	690	343	617	326	539	736	409	390	497	166	529	314	792
GNAI3	2383	3415	3999	4365	4335	5933	2235	3967	2360	2087	3091	7258	4804	4079	4075	2949	10172	5712	6525	2820	8048	2566	6579	6521	3649	8439	4739	7192	7133	8123	3641	5132	3352	4392	3418	3953	3529	7935	3551	4076	2805	4384	5683	4602	5680	10444	3463	5022	6457
IPO5	6095	3540	2912	2730	2683	1525	479	2440	3727	1304	1740	1124	2977	2787	1574	3336	355	624	355	3992	1992	2533	415	1312	1526	2175	540	1083	1649	1450	1102	1508	2596	834	2252	2836	1630	703	2919	1665	2492	2004	1567	1237	1462	411	2980	1093	1654
OAT	3571	2829	2003	2912	3448	1806	426	2594	3517	1187	2008	1277	2849	2476	1491	3350	543	863	534	3211	3003	1554	646	1680	3011	2023	1207	1802	1818	1394	796	1092	2144	859	2754	3231	1606	846	2692	1964	3073	1799	2367	1331	1533	1114	3543	1562	1834
WDR3	990	689	674	914	851	356	105	486	554	221	344	208	632	705	360	777	127	125	97	852	453	314	72	278	418	444	125	262	439	352	199	343	485	206	635	806	532	193	616	297	526	383	295	211	303	92	608	255	358
PKN2	2106	3061	2073	2601	5036	1905	442	2362	1595	2503	1810	2134	3187	2073	2515	2481	3435	2435	2327	1535	3099	1192	3185	2129	2640	3155	3372	4020	3529	2758	947	1646	2016	3201	3091	3203	1935	1867	2466	2042	1765	2668	2469	1464	2481	2526	2097	1853	3301
WDR18	1166	708	721	744	563	427	188	658	814	341	929	395	739	1162	681	965	129	330	174	1224	762	1286	208	343	604	430	174	298	469	306	556	725	1069	171	699	800	521	202	554	475	894	573	473	548	519	211	900	413	434
TRAM2	778	790	856	1343	810	415	103	667	524	466	605	338	1111	692	475	1060	170	170	104	1038	672	455	147	322	736	430	144	245	499	268	370	324	827	232	645	1255	718	158	978	383	648	463	421	395	524	178	659	361	434
NTN1	1724	1641	427	921	1456	181	170	867	799	1488	1201	1353	2119	1294	693	488	960	1768	1907	743	1189	1331	76	150	490	1407	1711	2058	269	458	492	1259	1015	396	1184	2909	462	291	527	628	446	1330	364	837	566	487	1318	630	281
GLP2R	0	0	0	21	0	0	11	0	0	0	0	0	0	0	0	0	3	0	2	0	0	0	0	0	2	0	0	0	0	0	0	0	0	0	4	1	0	0	0	0	0	0	0	1	1	3	15	0	0
MCM10	49	11	272	205	195	9	4	64	89	37	50	9	57	40	12	24	15	63	24	57	18	4	1	16	9	83	15	26	18	12	29	27	14	43	105	27	69	16	9	17	13	16	9	12	25	0	56	10	34
DGKA	1121	1478	2749	2501	4004	731	440	687	455	451	987	1173	1698	1433	769	949	1148	1620	1123	779	1261	637	877	764	748	2511	1631	2006	1315	832	783	1227	1254	953	2192	3107	1727	1012	854	826	766	912	1034	843	1229	1337	798	1032	1467
ERBB3	6210	8527	2306	4058	10941	3283	3573	6323	5004	6817	9435	9384	13047	7168	5997	9552	3029	6642	4808	5570	8319	7297	562	2539	7624	8086	8618	9031	1953	1886	4395	5000	9041	2729	8018	10457	4768	4468	5076	6488	4790	5923	3833	8433	3985	2240	5792	5392	2587
ROPN1	0	0	0	0	0	2	0	0	2	1	13	0	4	2	0	0	0	2	0	0	0	0	0	1	0	0	3	0	0	0	0	0	0	0	0	0	0	0	0	0	0	0	0	0	0	1	0	0	0
ANKRD44	1066	1707	3599	2632	1753	2820	948	1949	365	723	1040	2257	1178	1699	1415	1172	4639	1410	1727	718	3245	940	4706	3045	2130	3960	1035	3259	6380	5134	1416	2602	1780	4725	848	1538	2533	2959	1607	1383	731	2017	3024	1484	3522	4400	912	2248	4260
KARS1	3461	2974	4512	5950	5347	2474	1160	2581	3094	1684	2936	1857	3709	3414	1935	2842	1037	1569	1351	3659	2517	2521	1069	1383	2166	3527	1268	1762	2374	1340	1926	3384	2813	1560	3197	3560	2415	1835	2325	1864	2565	2351	2150	1728	1968	993	2677	1708	2169
ADAT1	972	770	677	879	645	624	219	601	792	281	637	460	762	868	412	776	358	283	303	970	696	650	255	354	578	676	251	550	649	409	458	509	638	294	664	659	604	442	782	559	531	417	511	354	530	369	755	452	619
PDIA5	720	704	286	520	336	528	67	1028	1290	338	957	403	854	854	462	1404	46	166	84	1518	915	443	124	416	773	249	102	222	408	567	276	410	949	132	375	828	600	92	948	509	1169	443	466	469	435	149	919	348	394
TBC1D22B	669	751	630	881	999	395	232	470	470	448	626	572	769	625	487	799	314	500	643	591	536	470	191	335	541	735	928	622	478	300	357	461	573	283	746	656	429	366	518	474	469	420	451	347	425	276	684	502	570
NDUFB4	2246	2009	1699	1437	2006	1131	649	1956	3292	1404	2270	1919	2882	2650	1664	1919	833	1572	1568	2863	2420	2291	642	929	1620	1872	1500	1435	1132	835	1407	1739	2606	713	2207	2735	1650	830	1827	1682	2081	1456	1573	1678	1295	1080	2194	1252	1124
SPEN	2934	3878	3247	4886	6731	1927	786	1738	1579	1691	1897	1875	3355	1807	1832	3301	1828	1453	1041	2019	2252	1312	2177	1740	2458	3963	2619	3752	4349	3201	1253	1966	1919	2345	2554	4084	2342	1984	2861	2381	1663	2825	2167	1960	3010	1474	2056	2521	3616
MYLK	985	312	735	565	189	18	14	94	124	41	89	22	32	20	42	26	9	22	17	186	21	28	3	23	20	21	9	29	26	11	10	10	143	19	37	122	19	1	134	66	139	179	22	20	28	6	106	61	113
ZC3H15	2542	2145	2359	1819	1780	1454	679	1747	2259	831	2039	1327	2204	2955	1438	2270	936	1356	1084	2551	1874	1582	978	1317	1676	2049	1217	1495	1586	1015	1267	1655	2651	912	1734	3013	2123	1247	1930	1643	2311	1617	1695	1220	1644	896	2483	1760	1922
MAP2K4	1223	1273	1158	905	1358	1067	334	1272	882	718	946	1194	1144	1124	836	1099	1371	605	656	1084	1482	768	1564	1084	991	1134	770	1361	1854	1161	518	760	941	978	1097	1390	971	1197	1084	877	925	952	1545	678	1121	1491	1246	1225	1248
PACC1	257	261	324	394	452	127	130	215	210	322	326	181	311	363	218	307	147	235	159	238	365	239	53	88	247	391	336	175	272	94	266	374	227	135	305	411	226	206	152	187	250	230	168	241	373	90	192	248	220
SNAP91	7	0	3	0	1	0	14	0	0	0	1	0	3	3	2	3	1	0	0	2	0	0	1	1	1	3	3	0	0	5	16	2	3	0	0	5	0	0	0	1	0	0	0	0	1	3	0	0	0
SLK	3163	7040	4196	4478	9712	3122	2524	5212	3602	5568	5165	11726	7965	7670	9164	5800	6798	6900	6602	3091	7113	2254	1773	2491	7382	9193	16197	10004	3844	4387	3548	4402	5873	3359	7797	10729	3682	3921	4996	5167	3096	3903	3239	4568	6687	3243	3984	4674	3376
CYB5R4	718	1480	1887	1562	1138	2823	1041	1484	571	773	1612	3625	1917	1421	1152	1130	4435	1937	2163	607	3515	815	4407	2711	1521	4390	1847	2930	4411	2502	1459	2336	1367	2142	1657	1053	1745	2998	1169	1687	954	1714	2862	2143	2839	4983	1145	3143	3653
COL17A1	742	259	3939	7474	3563	292	2	561	149	262	619	98	349	201	107	312	36	370	48	234	627	377	58	210	223	274	68	156	149	57	291	162	350	76	1155	758	179	22	149	147	254	670	461	810	170	111	411	149	79
GSTO2	941	518	189	159	371	131	24	344	480	158	484	284	422	456	260	905	80	198	90	499	412	747	80	242	402	189	77	166	142	126	164	189	431	72	445	439	315	87	316	275	451	267	122	165	162	66	563	167	190
SEC61A2	228	152	188	127	166	229	64	123	101	133	186	89	157	187	115	225	210	185	159	180	228	133	226	143	246	210	143	268	317	319	130	179	204	194	169	219	187	155	129	138	164	140	232	286	189	230	189	276	308
PRKCQ	231	76	597	533	353	61	94	65	22	27	52	39	60	167	48	40	54	52	58	108	48	43	18	24	56	130	27	46	94	33	97	311	127	121	81	273	215	48	101	38	27	54	36	42	50	39	27	31	179
TLE2	1917	1349	381	897	1437	408	39	1079	1006	720	1137	1021	2609	1762	1243	2080	287	839	426	1346	1018	1410	226	643	890	729	579	746	412	655	488	755	1899	208	1481	993	730	475	1458	1173	1366	1243	609	585	892	258	1129	781	662
ASB1	927	759	962	762	860	366	226	546	519	339	576	363	745	758	373	823	145	207	185	637	530	511	182	355	558	594	210	359	534	327	270	518	759	221	682	1047	657	232	570	398	550	615	439	321	504	168	663	333	574
FAM107B	4653	9271	5286	5785	5104	4316	3146	3760	3451	5595	5010	12731	9322	9648	5961	6549	5613	6047	8843	4911	7336	3364	2400	4007	6852	11432	13939	12243	4013	2752	6449	5784	6916	3448	5132	7687	5450	4634	4613	7082	4165	6254	4257	5390	6477	5413	5402	6669	4885
ME1	196	131	278	215	121	112	243	221	144	126	283	374	238	283	156	321	281	128	233	297	302	167	35	59	119	205	392	149	86	115	208	158	110	71	77	128	140	40	197	225	290	99	195	166	76	65	272	153	94
TBC1D1	1491	2176	2413	2526	1846	1948	863	1508	1103	805	1561	1694	1741	1812	1038	1464	2503	1299	1298	1341	2820	1332	3810	1931	1499	2800	896	1825	4476	2385	1675	2238	1468	2424	1292	1321	1522	2197	1483	1120	1129	2198	2775	1503	2393	3095	1539	1707	2953
CDK13	2465	2022	2231	2016	2716	1132	781	1536	1344	1410	1596	1300	2221	1662	1146	2271	1099	1242	1009	1546	1538	1308	912	816	1269	2134	1319	1671	1758	1333	1114	1482	2207	1072	1660	2205	1279	1139	1634	1448	1241	1366	1155	1181	1325	834	1539	1178	1492
MTHFD2	1417	1397	4198	4563	2266	2745	1397	1155	1163	741	2140	1854	2101	3001	935	2297	900	1567	2009	1738	2541	1388	1260	1678	1888	4546	1291	1608	5207	1802	2128	3894	1633	2062	1522	2727	2087	1579	1567	1390	1647	1786	2196	1139	3633	1927	1881	1726	3451
SLC9A7	584	726	1255	1574	1940	328	331	522	423	392	626	397	841	674	270	979	300	413	394	764	654	463	138	210	565	932	482	576	632	253	390	665	733	249	1308	985	443	281	505	417	487	404	355	429	564	184	636	430	561
FOXJ2	880	1049	1035	1109	1172	715	257	718	582	411	798	531	1060	883	650	922	583	397	377	691	805	688	933	593	749	1073	780	817	910	659	518	943	756	452	662	1006	648	568	914	770	604	960	839	535	750	655	764	821	784
YBX1	12871	9036	17103	15504	11951	8359	4954	7802	10169	4449	8758	6914	10890	12146	5528	10243	3137	5684	3713	10970	8113	7765	4814	3982	6851	11559	3852	4834	10424	4033	8589	12976	9989	4354	10550	10366	8827	5013	6911	6205	7466	7420	6276	9309	9852	4074	8772	5778	11175
PDE4A	1512	1251	668	683	433	829	941	835	662	526	889	848	1360	1316	827	1942	251	601	256	1252	871	1352	903	740	1160	1186	347	693	2680	1613	1033	1698	1002	695	648	817	1021	747	976	820	903	1093	1487	730	1547	520	1073	633	1681
PPP2R5A	2813	2881	1877	1911	2278	1433	310	1965	1599	1188	1553	1429	2602	1801	1101	2440	1880	761	767	2413	2277	1424	2412	1316	1895	1651	972	1775	2425	1186	842	1561	1988	1272	1578	1948	1500	1132	1971	1186	1790	1902	1932	1078	1203	1455	2001	1285	1783
CTNNA2	11	9	0	0	4	2	0	13	12	0	0	3	3	0	1	1	0	0	0	2	1	19	0	4	0	0	2	0	0	8	3	0	0	0	2	1	0	0	3	0	0	3	0	9	2	2	5	1	1
ELAVL1	2519	2083	2171	2181	2023	1149	397	1640	2285	907	1532	784	2343	2150	1299	2176	446	688	430	2493	1260	1487	564	871	1433	1618	752	1004	1175	939	870	1324	1640	731	1645	2294	1328	684	1966	1170	2008	1471	1226	996	1278	487	2217	951	1268
TIE1	31	17	75	69	28	22	21	6	24	8	14	3	31	29	15	15	8	1	0	90	24	15	4	1	12	17	1	5	5	4	7	31	15	5	39	49	4	6	8	4	2	25	6	14	12	6	17	15	4
DIP2B	1341	2221	1665	2187	3100	1918	714	1633	732	918	1298	1971	1943	1197	1082	1485	2755	1140	1167	845	2807	795	2610	2166	1782	4138	1650	2884	4136	3256	1002	2142	1237	3622	1833	2578	1741	2363	1675	1479	1028	2013	2455	1570	2598	2539	1319	1949	3064
SMARCD1	1683	1284	1403	1468	1435	793	363	1049	1402	576	860	579	1528	1251	763	1752	336	487	280	1522	909	1346	466	612	908	1144	300	668	1049	653	564	922	1184	455	1072	1392	878	566	1197	743	1183	950	723	805	915	464	1382	712	892
KDM4A	1245	791	825	915	1017	439	268	680	845	404	806	535	971	1119	450	1088	286	464	302	859	873	780	495	434	719	686	535	510	474	447	469	707	1232	317	794	1138	693	283	807	617	712	628	534	660	754	439	829	562	509
NFYC	1448	1369	1441	1382	1644	1624	770	1395	1136	755	1547	1570	1847	1804	1068	1816	1851	1503	1399	1243	1727	1284	2256	1269	1364	2205	1024	1643	2432	1551	1144	1782	1741	1204	1266	1537	1368	1627	1386	1114	1157	1362	1823	1740	1844	2144	1302	1910	2084
ZMYND12	499	234	16	9	20	16	0	127	247	44	76	63	73	63	78	74	2	28	5	135	59	150	28	107	32	17	7	18	22	28	62	36	146	17	34	36	27	12	143	93	163	126	27	53	33	8	121	39	41
SLC9A3	1601	5948	245	787	453	4214	41	2560	341	1725	4209	213	827	3297	389	9071	375	236	124	6199	10757	2916	307	542	11243	1441	509	1726	8772	423	461	1728	1695	4517	503	4918	5402	226	1690	1379	6149	2493	14478	1703	2219	550	2091	3242	1192
NGEF	115	145	16	13	3	32	5	41	94	43	115	50	40	15	22	65	2	14	5	66	45	56	17	20	47	16	8	5	1	0	4	17	112	11	35	71	17	6	64	40	107	140	20	66	37	2	74	61	71
ASPM	376	46	777	869	833	61	35	140	603	96	179	26	136	99	46	65	15	60	45	126	57	12	6	13	63	227	30	63	56	16	65	119	139	35	80	85	108	49	25	18	34	34	46	12	55	9	45	13	117
CD84	566	519	3586	3372	2379	1710	1511	276	133	126	991	474	716	1428	249	856	381	670	214	438	270	251	358	180	302	2076	517	669	2339	334	1673	2476	804	1057	2012	1185	1480	729	396	434	186	749	328	1594	1429	203	628	1196	2933
ELOVL1	2080	2245	1882	1850	2410	1728	1288	2320	2444	1169	2834	1767	3049	3126	1508	3179	1318	1830	1092	2723	2699	2390	1313	1099	2006	2631	1149	1672	2621	1362	1522	2232	2089	993	2667	2948	1824	1258	1956	1244	2444	1749	2184	2056	1809	1486	2465	1932	2059
SPI1	827	4109	6034	6275	2611	18911	11853	8725	688	2526	9730	13852	6032	10105	4777	3864	24467	12736	18061	972	18178	6932	30303	13461	9288	21163	4233	14332	29132	21530	13696	18813	6099	17343	4445	3908	8327	31105	4638	7099	3055	9917	19501	15075	17771	31192	4834	19008	19051
POLR1H	865	749	743	651	559	522	236	529	629	312	715	639	743	893	593	753	463	667	622	989	545	768	558	524	647	826	617	444	491	369	390	699	767	286	639	752	498	448	759	578	659	614	575	547	637	651	724	552	772
MPPED2	2596	1348	171	116	988	711	32	1707	2495	1061	968	439	2435	1603	1196	2823	89	339	98	2187	918	1408	145	1239	812	197	222	288	474	1154	398	512	1771	200	882	389	415	47	2389	1028	1722	747	608	662	869	163	2069	633	703
CLDN18	0	0	0	0	1	0	0	0	0	0	0	6	0	0	0	0	0	0	0	0	0	0	2	0	0	0	0	0	0	0	0	0	0	0	0	0	1	3	0	0	0	0	2	0	0	1	0	0	0
ZBTB11	1030	852	1222	1101	1340	510	156	612	542	385	434	382	801	564	432	812	514	365	301	678	656	220	397	587	552	1032	618	757	870	656	263	478	728	452	630	998	590	388	748	658	516	650	577	355	713	333	632	740	754
ATXN3	822	811	785	775	1018	465	333	473	461	331	638	504	875	581	384	805	550	494	454	554	524	629	375	342	413	778	564	635	727	334	444	678	784	433	670	860	587	338	650	503	465	559	515	588	649	517	512	562	612
GOLGA5	1942	2139	1317	1304	1752	1328	338	2085	2571	1056	1666	1119	2260	2027	1234	2646	698	803	781	2618	1916	1244	553	874	1734	1423	1330	1253	1239	1189	748	1356	1912	646	1466	1716	1197	661	2209	1406	2469	1285	1663	1092	1155	753	2711	1238	1446
FGFR2	2562	2634	1208	1617	2574	687	145	1890	2324	1306	1324	1229	4197	1985	1671	3413	580	1823	1443	2247	1723	1463	183	687	1521	1564	1393	1955	360	1105	671	1184	3033	564	2511	2098	1221	421	2481	1386	1689	1705	496	1161	1204	470	1607	890	789
LRRC40	360	241	516	489	515	197	47	219	228	128	171	129	303	295	172	297	90	83	67	272	223	113	82	157	179	245	96	151	283	150	116	191	313	130	334	288	202	65	250	94	235	194	161	82	172	57	311	159	274
ISOC1	938	704	664	656	685	437	128	609	1123	370	514	432	898	684	409	721	245	244	167	923	675	795	226	344	453	394	161	252	386	300	221	477	652	184	586	770	513	218	671	394	660	396	500	339	359	212	826	319	475
EML1	306	247	106	22	93	16	112	147	149	102	71	34	28	108	78	51	23	9	18	131	22	60	9	22	50	35	103	63	16	44	65	46	115	12	96	218	48	13	96	73	124	103	35	54	94	6	101	126	49
TRMT11	353	325	209	241	259	118	25	190	298	115	201	59	266	258	150	261	40	70	50	284	169	168	29	134	191	156	68	104	132	134	73	147	267	80	182	281	184	43	205	146	277	166	146	125	124	62	349	94	182
THUMPD1	2681	1960	1876	2123	2152	754	221	1540	1967	843	1324	782	2047	1815	1011	1954	370	406	331	2298	1333	1430	404	870	1082	1096	480	823	973	774	747	886	1879	435	1166	1653	1224	394	1901	1168	1536	1190	900	627	886	439	1576	784	1133
MSANTD3	461	195	416	437	405	296	461	183	265	135	382	294	437	473	146	597	86	156	118	349	267	232	121	211	293	343	122	159	665	177	274	496	426	97	332	270	188	191	308	242	303	302	231	328	432	89	329	230	767
KIF26A	163	23	26	16	28	8	54	57	18	46	40	193	41	95	230	51	97	93	73	46	114	15	5	4	45	51	137	29	11	3	64	27	174	5	34	73	9	17	57	78	22	38	9	50	46	41	13	100	2
ATG2B	1511	1205	888	873	1112	565	109	738	864	472	683	474	881	673	496	1245	554	350	243	940	883	520	446	607	800	816	478	674	1121	764	328	518	1013	557	725	1062	725	387	881	532	697	709	612	544	651	464	708	535	803
ARFGEF1	3824	4311	2363	2796	5287	2148	526	2842	2626	1790	2294	2593	4758	2738	2145	4122	1743	1425	1199	2905	3091	1690	1466	2232	2779	3560	2489	3136	3092	2522	1172	2194	2881	1931	3151	3775	2469	1649	3275	2102	2734	2668	2497	1776	2338	1599	3514	2167	3022
ACSM2B	0	0	0	0	0	0	0	0	0	0	0	0	0	3	5	0	0	0	0	0	0	0	0	1	1	0	0	0	0	0	0	0	0	0	0	0	0	0	0	0	0	0	0	0	0	0	1	1	0
ZFAT	285	346	409	396	417	270	158	257	230	152	306	289	458	379	229	416	217	205	209	301	321	193	176	186	182	456	246	326	314	251	186	364	316	186	322	377	233	277	314	209	277	240	265	227	266	210	330	219	405
MTFR1	586	856	495	810	972	470	89	531	982	385	468	378	1062	814	534	928	164	314	258	1073	939	474	138	276	715	556	419	522	304	374	232	303	729	228	650	947	479	247	937	610	941	515	558	384	398	185	625	362	382
STAG3	237	156	132	133	58	10	21	51	107	21	53	6	41	25	12	36	20	36	13	133	21	79	37	22	28	58	11	7	50	2	38	72	64	28	23	49	93	9	72	50	96	60	39	40	55	17	83	56	66
FECH	1035	657	872	857	553	380	88	594	802	264	579	287	629	521	335	777	100	241	100	928	423	302	110	268	503	409	148	237	308	233	338	362	590	181	588	586	460	125	698	417	606	385	365	380	435	126	612	283	399
MYO9A	1292	1420	995	1597	1940	521	388	834	787	557	724	463	1256	982	727	1304	233	433	303	1009	745	721	166	308	903	969	818	781	610	503	507	787	716	341	1070	1225	805	470	1024	583	467	758	479	423	577	199	797	479	659
DDX3Y	0	1	23	1	2	0	18	15	3	18	0	1	38	2	4	0	1	1	0	0	0	0	0	7	0	0	0	0	1	0	0	3	0	1	0	2	0	0	0	0	0	1	0	0	0	5	0	0	0
PFKP	3351	4876	2596	2333	2561	2282	1024	3096	2467	2520	3561	2583	3888	4954	2379	3844	915	1366	1464	2312	5799	3813	559	928	2509	3648	2684	3268	2656	1786	1464	2303	3746	1114	2417	3595	2535	2207	2470	3149	3121	3502	2446	2268	2665	979	5827	2618	1695
IDI1	1324	3344	2502	2210	1281	3466	3701	3802	2338	3207	3397	6626	3082	4819	4010	2592	4661	2878	4760	2269	5964	2581	3023	2284	6225	6879	7088	5646	4984	7430	5261	5622	4162	3720	1665	3744	2742	4609	2720	5920	2456	1920	3956	5649	4383	5867	4056	5718	2390
SP100	3131	2721	4642	3980	3215	4836	1804	4010	1833	1983	3231	3166	3286	2949	2285	2929	7289	3496	3802	2258	6002	2430	6894	5204	6045	5858	1579	3394	8132	5850	3167	7141	3188	11474	2315	2618	4267	4805	2418	2266	1726	4161	5483	4054	4348	5073	2776	4173	4828
KLF6	4280	6483	8459	10462	8051	11378	11444	7120	4817	8186	15060	16846	8213	10261	9871	8659	9095	11354	13935	5345	9446	7522	16484	11378	8442	16202	9151	9909	14666	10837	10587	18271	8504	13181	6537	8440	10978	15454	4657	9577	4101	10351	11058	23742	12368	12294	7039	15418	13151
PLPP1	790	385	437	488	811	368	8	783	837	286	627	211	683	502	336	1619	77	185	153	756	592	635	121	264	422	284	168	276	346	336	302	333	421	115	388	520	294	127	637	428	503	436	258	375	251	89	620	292	202
NEO1	2512	2295	658	1120	1925	734	84	1661	1596	962	1632	870	2279	1845	1085	2424	344	283	156	2001	1662	1832	205	1001	1309	1112	600	1081	657	869	369	904	1764	418	1231	2542	1238	243	1751	975	1844	1398	1221	675	942	256	1986	821	715
TRAM1	7106	8490	5965	6278	7465	4579	1416	8123	8609	4205	5081	4841	9965	7568	4581	8986	2171	2504	2115	11444	7775	3586	1298	2951	6386	5666	3899	4467	4735	4820	2520	4013	6836	2838	6373	9439	4745	2063	10018	5127	8766	5263	4537	3761	3972	2023	7885	3502	4543
PHKA1	560	450	383	729	883	98	36	243	298	147	192	128	589	265	191	413	30	95	99	372	245	154	49	142	240	193	85	245	60	125	74	106	261	43	508	481	174	34	367	227	351	189	151	97	116	73	290	173	110
TNFRSF1A	3168	6087	5134	6453	6140	14172	8640	9764	2857	4663	10397	15881	9730	10550	6375	6716	20098	14935	17995	3804	18926	8792	17964	9746	10454	25504	7173	16773	20746	22811	12386	14481	7398	17499	7247	7071	7952	25662	6589	8720	5457	10552	16250	8491	15558	28463	7356	16671	15153
CACNB1	1857	1599	252	167	639	577	141	1283	1149	1243	1730	1385	3103	2102	1295	3718	271	1110	528	1720	1341	1360	200	755	1917	738	896	933	677	1147	631	1047	3079	298	990	1303	1231	407	1724	1281	1493	1060	843	696	1090	365	1848	1201	1125
EVI5	956	919	351	449	605	416	87	413	572	230	476	304	776	557	270	788	352	172	188	604	642	339	347	333	404	437	270	355	604	392	247	395	557	289	501	592	355	231	724	384	538	488	422	334	432	335	613	313	507
STOML1	453	384	472	646	601	377	73	427	426	199	614	194	483	774	332	775	99	219	168	784	348	467	102	248	716	291	185	210	359	162	259	347	447	275	438	557	370	153	515	341	564	428	524	338	308	132	539	231	340
PKM	58173	69366	38205	54498	50423	43099	23126	65306	70953	30947	67515	40377	77694	81385	41462	84680	12982	30537	15630	84204	72605	56480	18621	27228	54873	58073	21719	35055	50776	27046	36986	51193	63681	16425	66082	66499	44624	21587	54515	37866	65224	44694	55659	43163	44101	19389	80004	47063	49282
DHX29	1540	1497	1049	887	1264	751	147	1235	1611	765	1157	575	1626	1371	847	1741	305	513	254	1759	1124	698	357	696	935	793	499	771	689	734	508	675	1284	393	1231	1530	941	414	1495	843	1514	820	864	487	736	318	1434	686	837
DNTTIP2	1640	1786	1833	2177	1885	2656	2159	1897	1362	1068	2097	5825	2900	2489	1933	1917	4208	3311	3224	1399	3624	1664	3187	3395	2121	4399	1689	3294	4603	5933	3878	3642	2413	2662	1486	1946	2665	5877	2205	2484	1753	2951	4342	2542	3614	5661	2134	3363	4278
METTL22	327	330	351	384	389	322	238	392	238	182	446	357	436	350	247	399	401	479	308	317	318	265	335	295	383	687	200	528	522	772	290	363	349	359	334	348	290	377	303	275	213	339	356	418	344	421	233	458	436
TP53BP1	2871	2361	1376	1857	2229	1209	483	1645	1636	858	1454	1108	1917	1572	1137	3252	1108	1030	846	1980	1573	1199	693	1327	1665	1933	745	1375	1567	1914	1031	1272	1715	1019	1358	1907	1441	998	2267	1506	1575	1537	1324	975	1603	1034	1940	1657	1654
TRO	90	72	37	28	21	25	0	33	33	10	16	28	114	98	55	266	12	36	14	97	25	8	21	31	42	1	10	5	24	66	19	25	68	9	69	45	21	16	60	28	73	47	15	45	40	8	42	9	36
RRP15	572	365	552	606	424	260	84	298	403	151	365	140	418	503	280	476	80	158	98	612	253	282	103	232	274	267	93	121	290	183	218	282	311	123	431	577	391	91	365	253	350	315	295	231	309	106	567	150	348
RHOA	14010	16807	17818	18749	15910	17022	9761	15563	14056	7806	18695	18683	19245	19822	10975	15049	17026	15298	14814	14769	22331	13067	21088	14716	12830	27794	13021	17043	21326	12102	15437	21343	16292	10170	16544	18649	14808	17769	13717	15609	13890	14517	17794	20878	19181	23866	16008	24545	20178
DHX8	1545	1862	2009	1976	2353	1515	713	1658	1246	1013	1549	1543	2005	1878	1078	1848	1365	1135	1116	1484	1994	953	1600	1064	1635	2722	1213	1902	2516	1523	1084	1778	1536	1280	1797	2068	1259	1501	1590	1224	1328	1633	1833	1040	1450	1474	1646	1552	2092
PMS2P4	113	46	33	43	60	19	9	60	79	19	69	9	29	56	23	60	12	20	21	62	37	46	31	22	35	37	8	34	13	19	6	10	59	27	32	71	36	18	30	32	25	42	22	38	39	20	39	33	13
PRKCZ	1320	1375	781	790	1358	647	351	1400	1266	1486	2021	1517	1590	1559	1166	1425	709	1260	1187	1078	1284	1434	465	576	1161	1203	1222	1052	531	528	761	739	1792	421	1284	1615	795	912	948	1004	1146	975	965	1180	927	730	1278	949	599
ZFY	0	0	3	0	0	0	1	6	1	6	0	0	6	0	0	0	0	0	0	0	5	0	0	0	0	0	0	0	0	0	0	0	0	0	0	0	0	0	0	0	0	0	1	0	0	0	0	0	0
IARS2	2923	2761	2137	2638	2791	1161	463	2233	2513	1162	1663	1078	2531	2344	1235	2918	459	698	434	2517	1996	1344	402	1130	2042	1672	744	1253	1546	1186	847	1476	2160	717	2313	2603	1611	518	2357	1242	2479	1522	1570	1223	1367	558	2745	1074	1670
SYT1	1	17	13	2	4	11	21	16	0	6	14	2	8	17	2	3	3	7	13	17	16	17	0	0	21	9	18	39	11	1	13	7	2	11	8	18	41	0	3	1	15	21	44	7	4	0	0	1	4
NAV3	59	36	16	5	4	62	23	22	3	8	44	26	17	35	12	61	38	9	19	62	25	41	42	30	91	26	29	31	32	30	1	10	24	24	8	19	17	7	26	12	25	16	55	21	25	28	14	18	37
IDH3G	1497	1384	1125	1386	1278	1053	584	1182	1474	651	1653	955	1758	1736	908	1620	497	824	595	1653	1330	1426	746	684	1126	1343	482	809	1289	647	885	1190	1306	503	1192	1354	956	716	1338	964	1247	937	1089	1205	1060	672	1341	910	1031
ROGDI	829	737	399	449	573	310	191	421	557	254	814	415	663	799	600	923	123	323	161	772	729	914	166	396	631	315	298	337	324	185	445	552	906	170	638	589	413	176	636	516	685	420	429	551	401	238	635	461	324
PDZD4	555	347	91	98	56	4	26	29	78	20	47	58	28	17	13	56	15	6	23	43	22	107	9	29	15	33	2	16	39	7	16	22	217	54	25	55	13	8	116	47	211	146	43	115	84	3	83	81	87
ATP2B3	0	5	0	0	0	0	5	0	1	0	0	0	0	3	0	0	0	0	1	0	0	0	5	0	0	0	0	0	0	0	10	0	2	0	0	0	0	0	0	0	0	0	0	1	0	0	0	0	0
ROCK1	2691	3175	3861	4250	3231	2953	1805	2473	1328	1030	2493	2677	2293	2997	1955	2423	4688	2726	2206	1907	3894	1892	5368	4052	2146	4357	1607	3497	6331	4893	2201	3360	2928	3938	2282	2985	3069	3420	2503	2089	1810	2694	3755	2398	3673	3801	2290	2850	4998
CBFB	2278	1556	2570	2734	2441	1244	674	1084	1294	699	1184	1154	1916	1741	968	1760	907	902	679	1373	1416	1013	820	880	1030	2171	960	1090	1581	851	1028	1684	1795	1160	1162	1892	1523	922	1283	1081	1096	1448	1189	1383	1499	912	1643	1483	1755
PDK3	1281	1424	1171	1724	1263	598	83	664	491	268	437	415	776	639	433	969	849	331	321	783	985	670	1128	642	678	824	265	809	1657	675	344	653	718	730	674	820	709	545	861	516	657	596	848	373	615	696	774	487	1042
HYAL2	768	610	387	641	680	442	164	599	564	381	610	358	956	904	551	946	107	194	99	810	758	1015	148	315	519	380	249	348	386	283	272	393	603	156	748	1033	428	161	633	428	851	554	521	382	385	246	1023	462	412
HDAC4	835	1003	946	1126	931	1464	561	892	525	758	926	1248	897	824	449	1179	1118	662	578	581	1020	539	850	846	774	2514	484	1333	2177	1667	666	1362	959	1717	749	995	1143	1221	903	1009	589	857	1232	1237	1436	1486	783	1840	1290
RASSF1	761	739	2239	1555	1248	517	419	684	853	347	859	529	794	1027	457	1103	465	671	553	1035	786	787	680	399	644	938	335	511	983	563	555	984	731	479	610	1274	969	638	589	516	666	680	768	672	903	503	892	608	1020
FGFR3	958	1689	3119	2282	5948	211	71	393	118	239	725	672	1188	638	350	513	313	1149	377	577	501	387	151	156	522	1854	1280	1986	52	211	294	581	1198	160	4397	3633	523	110	191	331	580	1160	328	541	250	112	842	559	166
IFI35	914	728	2283	2164	1400	1686	717	1461	980	902	1888	939	1064	1598	908	858	1493	1008	1380	1375	1890	1105	2693	1355	3077	1116	274	481	1970	1203	1205	3812	1224	3064	949	720	1555	1650	705	588	835	1263	2181	865	1466	1720	1262	658	1195
HEATR6	803	461	481	449	495	213	90	427	557	261	381	182	499	511	255	561	80	120	92	434	261	343	137	219	398	394	121	261	381	154	277	303	488	190	340	420	315	104	465	276	395	297	302	197	227	148	501	326	304
COASY	2869	2857	2462	2169	2244	1645	849	2571	3427	1365	3583	1567	3702	4001	1915	3625	892	1650	909	3739	2817	3205	1208	1544	2618	2083	1152	1594	1749	1547	1615	2304	3330	757	2474	3132	2127	1137	3017	2118	3181	1846	2232	2158	1829	1235	3054	1946	1965
PLEKHH3	926	1294	918	771	2142	411	278	730	718	678	1183	781	1746	1520	986	1715	544	1196	751	1116	838	869	134	517	1102	1139	1569	919	200	345	519	726	1250	348	1547	1702	588	541	999	1169	1122	886	575	1032	993	603	948	804	403
MEF2A	1751	1583	1921	2018	2125	1433	517	1099	992	751	1216	1097	1803	1224	859	1423	1126	642	667	1289	1613	1000	841	835	1126	1702	802	1279	2078	1603	842	1678	1229	1624	1040	1492	1115	939	1369	1169	1023	1337	1126	1192	1304	823	1141	1062	1310
OTUD5	2185	2491	2190	2131	2279	2659	1643	2405	2123	1729	3134	2824	3132	3151	2114	3197	3062	2504	2240	2153	3300	2700	3347	2510	2515	3562	1738	2645	3653	2926	2229	3355	3264	2090	1902	2895	2475	2994	2132	2257	1982	2293	3066	2401	2999	3438	2245	2845	2987
TFE3	1874	2293	2357	2513	1955	4753	1959	3065	1416	1602	3915	4784	3863	3640	2122	2827	6377	3983	4968	1655	4820	2256	5850	4636	3002	6863	2251	4294	6636	5998	3356	5330	2571	4131	2108	2514	2994	7963	2351	2741	1936	3753	5776	4177	5676	8807	2878	4690	6314
TBC1D25	616	556	510	612	506	377	202	404	477	303	486	383	593	644	427	664	334	455	426	626	583	617	430	333	423	560	260	450	462	354	339	466	558	256	341	725	412	423	503	431	486	482	474	396	461	396	566	435	555
ACSL4	18348	11468	4424	5628	2885	8948	1093	7635	4670	4329	6659	4857	8447	8032	4301	15190	4526	1594	1263	11654	9664	5600	4468	6136	9818	5140	2112	4112	10697	9094	3391	5364	7784	5268	3166	5043	7537	4748	8908	5682	8175	7244	10889	3923	7377	4717	12248	7143	7959
INPP5A	727	929	370	779	953	827	261	669	555	470	995	1282	1223	1107	770	831	791	535	572	609	999	607	959	747	789	1144	878	959	957	977	781	616	927	468	989	1118	641	687	672	831	761	1104	989	784	836	895	835	931	803
GPKOW	864	799	611	671	600	463	231	662	793	431	724	660	893	1224	588	824	280	500	392	944	655	584	453	378	749	573	455	449	576	395	369	736	749	308	569	731	537	457	619	572	833	581	649	623	620	446	813	497	555
GRIPAP1	2424	2063	3053	2773	2897	2265	1443	1897	1755	1066	2840	1828	2997	3439	1552	3215	2812	2649	2117	1864	2728	2147	3413	2477	2937	3391	1425	2341	3592	2556	2161	4261	3041	2644	1935	2781	2897	2482	1902	1789	1870	2335	2803	2366	3180	3144	2564	2463	3365
FTSJ1	1211	1275	896	1221	1220	832	343	1135	1977	928	1437	1116	2329	1772	1408	1889	438	1244	996	2317	1310	1021	203	422	1217	1087	745	844	701	974	762	793	1426	315	1233	1764	778	551	1830	1141	1583	875	867	867	799	363	1634	873	727
PRR11	359	82	808	652	568	126	183	152	814	110	313	64	173	231	180	120	149	405	196	216	119	76	178	91	90	393	82	149	236	63	193	224	233	142	201	210	297	156	70	54	92	132	158	96	194	113	77	73	290
REEP1	296	146	13	125	164	50	14	36	127	11	44	26	35	34	38	50	32	69	48	21	44	58	8	28	16	23	17	3	10	2	6	15	102	35	33	70	23	6	54	90	70	57	38	260	45	57	62	73	29
ATP11A	3326	5924	1802	2192	2704	3456	1087	3404	2485	2409	2997	3492	6329	4679	3268	5952	2783	1863	2243	2923	5454	2901	2482	2953	5359	4485	4248	6163	6066	5550	1436	2490	4028	4123	2094	4881	3435	2593	7950	4301	3805	4673	4654	2851	4383	3170	6115	3980	4712
POLR1A	1119	869	1223	2050	1160	484	265	839	881	356	673	284	1306	929	424	1231	168	314	81	1327	723	559	115	346	712	671	198	405	666	587	423	594	900	362	1118	1281	769	211	1091	629	745	484	477	269	524	108	935	446	731
LAPTM4A	7857	9514	6033	6105	8386	5436	2610	7617	6903	4120	8312	7359	11719	10644	5564	10126	4275	5304	4780	8996	10317	6040	3449	5643	8025	8745	9267	7233	5492	3560	5005	7716	8994	3316	8670	9032	6559	3410	7745	5988	9561	8319	6884	6989	6724	6275	9804	6716	5273
TTC7A	2328	2325	2417	2065	2842	1749	1271	2074	2323	1463	2532	2291	2842	3052	1684	2620	829	1385	1156	2397	2351	2029	671	1040	2076	2526	1762	2020	1584	1342	1838	2331	3321	1108	2080	2989	1703	1270	2266	1738	2011	1987	1815	1639	1903	959	2428	1633	1307
IP6K2	2597	2038	2059	1746	2215	1236	500	1644	1731	1180	2517	1981	3187	2364	1515	2861	1201	2044	1483	1793	1743	1699	1038	1168	1573	1823	1594	1564	1403	992	1285	1889	2703	918	2266	2772	1390	987	1439	1503	1510	1852	1729	2237	1706	1390	1907	2115	1484
STON1-GTF2A1L	0	0	0	0	1	0	0	2	0	0	0	0	0	0	0	0	0	0	0	0	0	0	0	0	0	0	0	0	0	0	0	0	0	0	0	0	0	0	0	0	2	0	0	0	0	0	0	0	0
SRBD1	601	568	635	544	472	537	190	576	509	251	423	349	510	552	255	549	439	250	251	689	618	283	513	475	575	531	183	384	677	538	308	532	505	523	346	539	394	406	558	274	525	417	463	238	452	447	497	278	446
KIF2A	5879	4307	2752	2241	2087	1415	339	2822	3258	1730	2602	1510	4222	3164	2142	4181	601	580	389	4038	2306	2343	545	1804	2260	1646	694	1217	1571	1716	1033	1954	3426	901	1398	3434	1875	630	3518	1943	3288	2320	2197	1380	1377	594	3738	1776	1810
RASGRP2	225	632	1427	834	454	1354	542	695	89	230	602	1021	602	971	473	249	2493	867	1656	577	1428	501	3823	1514	905	2388	504	1516	3192	1804	803	1333	804	1732	307	1160	1435	2236	430	506	278	899	1979	827	1588	3041	528	1189	2281
PSME4	2213	2186	3068	5182	4159	1570	513	1590	1982	1206	1698	1414	2723	2145	1419	2238	1300	1142	852	2099	2039	1185	1135	1436	1603	2211	1220	1874	1912	1895	980	1638	1902	1366	2289	2595	1510	1330	1947	1274	1649	1822	1922	1262	1603	1149	2086	1459	2155
IFT80	873	513	243	299	394	159	65	385	487	259	357	382	503	470	328	720	151	242	207	474	259	326	95	248	335	169	249	217	287	188	229	254	576	127	249	437	258	81	447	307	431	325	196	187	254	94	410	231	351
SIRT2	1858	1472	1384	1576	1463	1214	462	1102	1323	666	1367	996	1594	1578	979	1913	1013	963	799	1502	1608	1426	1102	1050	1279	1636	775	1058	1554	1084	984	1343	1658	881	546	1493	1102	1012	1184	1060	1248	1220	1341	1191	1361	1243	1194	1303	1356
ERLEC1	3261	3673	1685	2226	2188	2333	407	4084	5166	1883	3202	1781	3585	3708	1892	5797	866	1133	1018	6302	3674	1956	459	996	3659	1694	1117	1405	2086	2159	1162	1560	3297	872	2713	4463	2386	682	5115	2478	5806	1825	2415	1407	1686	976	4052	1910	2032
PPP2R5B	753	836	769	896	883	493	184	497	454	346	718	486	1003	693	453	872	400	743	925	628	886	742	440	477	644	751	630	902	619	455	315	498	593	450	698	1048	662	392	661	554	738	1124	899	448	633	436	807	563	492
PYGM	35	135	74	29	34	263	115	162	28	41	145	122	79	110	48	72	416	175	181	10	219	83	473	235	183	272	106	288	598	299	133	164	118	367	29	59	145	341	71	93	42	125	322	129	436	522	91	231	393
PAGE1	0	0	0	0	0	0	0	0	0	0	1	0	0	0	0	0	0	0	0	0	0	0	0	0	0	0	0	0	0	0	0	0	0	0	0	0	0	0	0	0	0	0	0	0	0	0	0	0	0
PITX1	410	9777	3907	3220	9061	2297	33783	4698	4618	11271	11990	19980	11537	20516	20618	7422	10900	29771	34720	2858	11521	6302	810	696	14097	17222	25522	17688	1046	4209	15250	10162	7127	4724	15055	17101	5392	15821	4404	19345	6230	13641	6202	15179	12151	12142	7294	10932	596
TRPC7	0	0	0	0	0	0	2	0	0	0	0	0	0	0	0	0	0	0	0	0	0	0	0	0	0	0	0	0	0	0	0	0	0	0	0	0	0	0	0	0	0	0	0	0	0	0	0	0	1
MAST4	1631	2254	2505	2642	7591	1049	421	1239	1478	838	1001	1878	2561	1091	1218	1352	695	2767	3239	1308	854	921	200	550	829	2335	2993	3810	620	583	565	847	1114	823	3415	3908	1057	800	1377	1089	793	1562	798	1119	789	1267	829	1078	385
ADGRF5	30	5	81	40	36	0	0	5	1	6	4	0	1	10	0	8	6	1	1	20	3	2	2	2	18	2	4	2	0	0	1	4	18	1	7	14	3	0	1	0	0	8	0	0	9	0	13	12	3
SDK2	409	157	318	178	472	75	26	100	299	30	48	17	77	82	42	186	8	30	20	350	83	224	36	16	543	56	43	124	249	281	30	39	59	15	152	315	153	31	36	64	66	131	325	94	22	15	118	30	29
ADAM7	0	0	0	0	0	0	0	0	0	0	0	0	4	0	0	0	0	0	0	2	0	3	1	0	0	0	0	0	0	0	0	1	0	0	0	0	0	0	0	0	0	0	0	0	0	0	0	0	0
NUP133	1555	1301	1214	1600	1551	532	126	821	808	511	655	461	1105	853	554	1051	310	324	307	1180	878	806	245	427	694	811	294	544	719	492	429	673	905	376	1090	1031	690	347	1003	541	886	622	648	567	514	286	982	496	736
NUCKS1	11801	7427	8489	8784	8524	2537	1960	5500	8512	2340	6577	2719	6576	9741	4570	6192	1067	3031	1306	9470	4681	8269	1461	2922	3866	4141	2107	2891	2315	2218	3773	4586	8727	1306	5717	7887	5308	1529	5493	3963	5221	3731	2440	3785	3860	1537	5704	2825	3429
VPS35	5349	4906	4216	6123	5445	3989	2371	4617	4460	2409	3507	3544	4995	4056	2456	4477	3436	2844	2533	4284	5630	3575	3289	3292	3217	5199	2713	3777	4605	4400	2714	3329	3662	2164	4189	4180	2952	2834	3838	2866	3627	3308	3492	3169	3602	4348	4193	3823	3925
DNAJA2	2307	2562	2908	2903	2994	1615	779	1953	2097	1260	1857	1948	2800	2701	1468	2061	1565	1514	1552	2302	2119	1397	1341	1593	1656	2844	2170	1905	1897	1103	1394	1778	2157	1181	1829	2485	1721	1334	1963	1841	2026	1948	1821	1521	1888	1539	2459	2095	1910
BCL3	2152	5163	3746	6239	3415	14582	7288	6772	1405	3708	6673	12355	6508	7559	5009	3751	17590	9321	15270	2472	13231	5479	16617	9410	7691	17420	4832	14831	21129	18218	8774	12004	4271	13473	3907	4523	5978	23232	5715	7847	3684	10070	16929	6898	13595	20449	5077	11040	15644
KCNAB2	806	921	3750	3577	2027	1487	1501	929	269	263	2367	1523	1094	1803	698	1534	1286	1551	1194	696	1133	735	2750	1044	754	4061	1025	1606	4719	1644	2745	3555	1237	1350	1565	1442	1998	1422	591	761	460	1363	1631	2653	2137	2314	774	2240	2640
ABCC9	22	0	20	5	4	0	4	0	3	2	0	0	0	0	5	0	1	1	3	2	0	0	0	1	2	0	2	0	0	0	0	0	3	0	6	12	0	1	4	0	0	1	0	9	0	0	6	0	0
GAL	0	1	68	75	8	6	45	0	1	0	5	4	0	12	0	6	2	19	11	2	0	0	0	6	0	14	2	2	46	0	15	46	0	2	17	3	10	1	1	7	0	18	0	0	0	1	3	0	9
CLEC2D	628	397	1921	1142	966	223	164	412	283	154	393	257	425	485	241	681	244	222	241	535	219	336	152	175	283	704	148	327	626	137	391	873	580	474	251	802	815	191	321	234	147	278	237	152	327	124	217	231	784
FUNDC1	503	470	449	350	483	192	77	408	584	251	382	336	707	543	326	451	198	275	254	528	409	431	174	237	300	266	220	236	230	171	223	301	491	148	414	453	328	153	340	229	402	315	262	281	279	212	525	228	246
MAOB	1558	551	369	287	96	93	16	219	358	117	61	42	25	162	104	125	18	29	8	462	223	474	19	35	66	22	16	33	43	96	42	93	360	14	85	325	105	4	268	132	350	162	80	131	130	25	274	65	102
RORA	1076	923	1035	781	1126	275	342	446	308	336	352	501	719	600	401	520	281	330	331	463	484	382	60	156	420	829	696	647	368	206	330	610	788	683	425	1526	762	304	401	431	328	455	274	292	406	124	438	289	692
DRD4	84	22	1	9	45	7	33	27	4	5	33	9	21	17	4	21	6	13	15	9	11	59	4	8	6	19	5	7	22	19	23	33	12	6	5	11	21	14	17	13	11	8	11	66	29	12	15	4	12
TGFBR3	2731	1095	296	178	133	354	94	2591	3920	571	432	299	2153	2653	1610	3660	37	85	35	4147	686	1500	234	825	591	157	16	61	253	2084	318	450	1949	200	109	262	453	67	1774	645	2458	1268	211	508	608	157	2052	371	585
PLA2G10	80	68	7	1	31	35	0	53	66	57	101	56	111	35	41	121	5	15	8	49	75	76	11	53	70	54	17	22	10	6	48	39	116	2	97	36	42	20	69	48	71	69	54	48	35	15	110	64	44
HES2	3282	1135	1188	2473	3366	900	243	3940	8216	893	1763	504	1385	1036	719	1980	276	750	499	2786	2132	2135	120	1060	875	1911	1686	2353	410	1413	420	347	1065	537	1185	2366	1129	984	1476	1478	1216	1348	529	2455	577	792	1603	1223	153
ATP1B3	1354	1702	5574	10316	7394	1874	938	1153	1140	1150	2004	1153	3717	1930	842	1757	857	1584	756	1763	2215	1633	865	890	1547	3696	1110	2193	3381	1994	1332	2921	1243	1335	5291	6203	1823	1448	1086	1004	1550	2414	2650	1255	2014	1032	1647	1080	1858
NEDD4	278	261	597	801	704	134	45	80	90	91	124	119	252	77	47	193	111	87	76	131	134	44	58	116	166	195	190	232	264	129	60	124	136	137	154	337	154	91	117	97	116	122	132	83	176	105	161	143	188
PIGB	319	286	270	270	386	346	125	411	290	153	235	204	267	340	214	271	391	154	159	291	415	191	591	265	351	429	153	510	565	264	153	281	288	387	322	298	317	191	378	217	244	316	332	145	378	593	266	207	715
MAPK6	1791	2836	2600	3649	4066	2089	923	1736	1529	2201	2125	4229	3023	2208	2362	1948	1152	1863	2569	1834	2258	1123	447	1216	2105	3817	4111	3630	1993	1715	1956	2479	2192	1129	2204	2979	2007	2305	1801	2361	1681	2599	2068	2200	2185	1198	2349	2541	1819
GNB5	1344	1244	888	959	913	439	105	802	1514	569	759	490	1714	1482	807	2347	178	296	255	1915	839	953	177	398	1002	580	437	413	408	615	426	684	1273	263	620	916	912	258	1131	810	1073	847	594	464	792	212	1375	420	409
RAB27A	2011	2221	3322	2732	2037	3010	1786	2536	1383	1137	2129	2603	2371	3141	1504	2460	4255	2325	2903	1715	3523	1643	4422	2403	2123	3706	2213	3280	3961	3592	1973	2392	2478	2592	1845	2645	2534	2389	1668	1934	1596	1960	3285	1789	2401	4941	2278	2516	3798
HDHD5	1297	926	895	945	655	571	460	790	1042	366	908	483	1077	1136	536	1499	235	434	205	1327	795	1004	209	441	728	697	262	366	725	364	680	861	936	286	878	1043	756	362	810	613	796	760	484	773	598	310	814	661	836
UFD1	1635	1490	1493	1469	1498	1422	669	1266	1587	676	1759	1070	1764	1831	963	1828	909	1156	1022	1964	1444	1209	1077	874	1378	1604	910	1135	1390	1029	890	1495	1778	803	1431	1807	1228	896	1394	1144	1373	1277	1372	1611	1302	1364	1423	1295	1390
LRP6	1567	1698	308	684	1087	432	47	838	789	420	585	313	1282	789	476	1414	164	203	120	936	716	660	123	549	818	443	247	472	319	513	210	404	711	213	756	1565	591	127	1408	561	1111	856	526	343	389	111	898	419	588
GUCY2C	5	12	14	0	13	0	14	0	2	2	2	1	5	15	2	8	3	0	0	10	11	2	0	0	4	2	9	1	3	1	0	1	4	0	3	2	5	0	3	0	0	3	4	1	2	6	10	0	6
SCT	22	2	7	13	6	4	20	0	8	2	9	0	1	8	3	14	1	3	0	1	0	14	4	0	0	16	11	2	1	2	14	9	1	0	2	14	6	14	2	0	3	2	5	5	5	3	9	1	2
PHRF1	2227	1630	1807	1975	2327	1417	678	1294	1257	822	1586	1119	2496	2004	1100	2053	924	1030	813	1319	1604	1395	994	916	1580	1794	1002	1299	1974	1299	1072	1995	2164	1007	1503	2444	1396	1137	1316	1296	1495	1518	1454	1204	1622	967	1709	1509	1542
ELP1	2086	1938	1378	1409	1546	582	208	1217	1573	579	970	533	1638	1303	858	2443	353	342	208	2057	1255	931	312	701	1191	827	357	785	900	847	454	783	1552	435	1198	1721	1172	315	1768	906	1403	804	1027	684	834	348	1526	757	1045
NUCB2	5964	3640	1520	1131	1248	3971	436	8659	11974	3373	8392	2104	5032	5606	2423	12583	753	2310	1251	14398	5567	4416	1251	2952	4409	1305	970	1025	2757	2848	4011	2897	6208	1109	1782	3572	3448	793	11514	6975	10964	1740	4302	3958	2217	1360	4791	2848	2635
PFN2	2745	2211	225	282	313	670	100	1154	2385	368	619	731	1507	1214	776	2610	165	251	141	3194	844	1157	254	654	1516	252	221	232	478	479	361	524	1975	233	667	1040	718	121	1718	990	2109	1049	792	773	906	339	2082	698	577
PTPN3	3035	4073	898	1795	2635	1365	1164	3065	3341	4203	3436	3843	5457	3287	3882	4801	1684	2798	2570	3133	3602	2110	287	958	3462	2813	4701	3423	910	2536	1836	2270	3306	824	2314	5085	1632	1765	2691	2978	2348	2714	1579	2244	2335	859	2995	2822	1009
SPTB	1	9	40	34	12	0	8	18	5	4	24	10	6	12	9	8	45	7	27	5	26	19	29	11	14	2	0	5	4	0	1	18	9	2	4	12	18	15	5	7	0	14	7	6	25	24	8	5	9
DAPP1	1556	3634	3700	3538	3706	5845	1547	3298	1348	2590	2944	5545	3935	3381	2662	2193	5035	2874	4476	1663	5074	1431	3801	2519	4424	6968	5429	5937	5512	3469	2486	5338	3702	7574	2738	4142	2676	3198	2538	2863	1617	3457	4896	3219	3179	4364	2447	3162	3738
FGF10	47	9	3	1	7	1	0	3	7	2	1	5	5	27	2	1	0	2	0	20	5	1	4	1	6	1	0	3	0	0	3	1	18	5	4	15	12	1	3	3	1	4	3	0	0	0	0	0	0
SLC44A1	3881	2658	1681	2220	2638	1008	277	2261	2527	1384	1890	1062	3148	2341	1256	2649	527	629	364	2806	2330	1915	503	1027	1774	1528	603	1049	1719	1160	669	1145	1980	783	2235	2325	1399	564	2298	1149	2084	1618	1504	981	1477	665	3052	1023	1523
TMEM260	9080	1420	559	492	654	735	392	6386	13447	2913	2337	630	1930	1648	2959	14152	583	386	293	9760	5442	7763	408	2314	1566	950	342	742	878	5938	604	1058	2127	864	723	1182	1010	548	4780	1118	4819	747	1229	1612	854	924	7437	1744	778
SMG6	1789	1776	1264	1307	2023	995	395	1031	1033	707	1490	1414	1626	1341	877	1455	477	1203	1108	1347	1216	1141	361	611	1095	1572	1363	1464	784	634	662	1089	1123	463	1491	1907	1064	1089	1221	973	1047	1380	893	662	917	541	1215	852	741
EXOC5	1977	1462	2073	2022	2027	933	412	1102	1092	819	984	830	1477	1146	839	1286	676	517	459	1263	1124	549	474	638	950	1450	954	1234	1358	869	633	1004	1179	743	1254	1925	1174	688	1156	774	959	1061	994	643	1003	455	1472	785	1335
CLTCL1	129	82	26	26	63	66	33	85	83	29	84	50	115	92	43	164	46	67	35	91	89	87	68	96	100	48	32	59	133	104	67	83	55	61	22	76	70	85	70	53	64	86	100	80	46	137	65	87	197
FGF22	3	12	7	3	9	0	56	40	16	35	53	54	26	45	35	15	15	61	58	15	21	16	6	6	15	18	23	6	0	6	26	23	36	4	4	14	16	6	4	7	10	17	6	40	8	6	16	14	4
FSTL3	356	203	166	122	316	328	120	191	123	169	413	253	422	318	252	343	60	274	139	221	481	281	75	205	233	169	121	134	214	203	145	309	356	64	357	457	160	69	191	223	245	298	535	396	219	115	566	220	150
DGCR2	3949	4299	2369	3189	4690	3006	841	3964	3406	2040	3939	2669	6393	4782	2756	4946	1900	1953	1635	4188	4836	4577	2944	2527	4363	3115	1950	3294	3601	2701	1972	3294	4319	1855	4321	5488	3253	2058	4274	2779	4154	3890	3721	2564	3000	3187	4702	2824	2882
RNF126	795	586	954	1009	911	551	333	528	698	298	663	410	917	1003	439	814	220	522	378	771	632	1005	238	353	502	739	393	443	622	391	431	718	876	272	792	1040	562	388	565	568	657	566	609	469	581	319	656	499	562
MNT	1296	1321	1103	1138	1474	1283	528	1030	876	897	1435	1195	1798	1535	981	2028	1443	1221	1390	973	1704	1215	1340	944	1425	2365	1196	1880	1986	1631	1003	1635	1163	904	1283	1786	1284	1302	1080	1290	914	1318	1305	1224	1587	1786	1262	1713	2058
ZXDC	1472	1112	838	1125	1320	688	371	971	817	519	958	617	1308	1006	512	1847	640	499	418	986	892	961	756	710	1085	731	347	767	1249	875	501	866	1352	553	739	1145	921	475	1036	654	761	834	993	784	741	818	853	872	1085
JMJD6	766	1113	1163	1025	637	2370	1268	1028	712	629	1215	3129	1531	1689	959	1296	2313	2178	1973	754	2536	1235	2841	2354	1583	2527	1154	1748	2992	2569	2170	2724	1230	1663	735	1155	1310	2507	989	1420	1037	1385	2393	1480	2766	4776	1240	2447	2637
POLB	560	2976	1389	1436	1667	1319	1112	1241	838	1483	2876	3761	2478	2004	2728	1048	3068	5880	7876	935	2282	977	1377	1184	2298	5636	9680	5114	1353	795	1283	1751	897	2013	2202	1455	1739	2301	1475	2970	1277	3459	1933	3806	3198	3639	876	1744	1104
ST6GALNAC1	15742	6803	147	620	1963	5706	104	13728	12660	6697	9993	5280	11752	8703	6293	16804	1051	1386	764	13548	13335	8853	886	5154	9391	2500	1361	2462	3441	5447	2130	2819	10385	1654	4619	7232	4087	697	15624	7305	13807	6226	7795	5206	4175	1927	17633	6057	4745
WIPI1	3078	1263	714	540	1061	990	313	2433	3933	871	1547	1027	1835	1695	1189	2873	386	798	632	2801	1826	1685	529	1088	1401	1110	1061	1093	1218	1609	672	1012	1809	402	1068	1646	946	489	1980	1386	2382	1181	1238	1080	1033	512	2203	819	1097
FRMPD1	10	5	6	0	4	0	14	0	3	0	9	0	0	1	0	7	0	0	3	8	0	0	4	0	4	1	2	3	0	0	0	0	4	0	3	0	10	0	3	2	0	0	0	6	2	0	0	0	0
GBA2	2957	2237	1969	1769	1985	1918	505	2809	3240	1335	2428	1736	3082	2671	1811	3829	1968	1314	1285	2836	2602	1910	1619	1768	2314	1940	936	1621	2637	2496	1426	1759	2747	1218	1713	2542	1822	1578	2739	1658	2334	1925	2208	1473	2223	1945	2762	2527	2621
NDST1	2409	2498	2171	2663	4844	1954	821	2201	1836	1199	1705	1781	3377	2451	1477	3351	1127	1430	938	2009	2918	1372	1930	1192	2621	3342	2277	3011	2402	1684	1001	1859	2059	1342	3784	4873	1776	1301	2068	1613	2229	2766	1959	1629	1982	1489	2082	1577	2164
ASNS	26	16	17	14	17	2	10	15	17	13	12	10	11	9	5	28	15	2	9	34	4	5	2	10	12	74	2	25	9	7	2	5	16	3	30	66	30	31	14	11	21	19	5	17	12	7	27	1	13
AP3M2	937	428	444	488	421	230	188	365	464	246	409	134	416	385	215	562	122	173	141	444	284	248	106	178	258	414	197	253	272	189	305	427	413	204	448	571	435	134	387	283	338	336	189	245	216	74	410	232	481
CNGB1	74	78	201	107	93	85	107	140	72	230	355	94	37	45	55	266	104	110	154	24	130	94	17	60	77	116	259	180	42	85	57	107	16	253	20	107	35	82	42	691	53	137	155	380	137	92	101	394	30
ST6GALNAC2	1138	519	227	337	562	288	34	295	184	146	171	173	274	236	186	223	391	175	142	176	595	323	445	404	343	152	110	256	154	233	33	110	164	254	247	506	252	205	474	346	495	440	305	110	242	272	469	232	410
CHAT	0	0	1	3	0	0	0	0	0	0	1	0	0	0	0	0	0	0	0	0	0	0	0	0	0	0	0	0	0	0	0	7	0	0	0	0	0	0	0	0	0	0	0	0	1	0	0	0	0
PABPC1	42048	72924	44895	49871	59270	30269	33178	36340	27765	36945	49521	68931	56689	59222	49104	57720	53914	54069	74056	35505	78609	39403	15007	19867	28480	98102	133358	89877	31899	25052	41153	34475	58456	30226	46320	77334	36823	40481	36594	142840	32511	38795	44583	48560	60427	41609	34606	88096	32012
TESK2	150	159	236	244	358	216	84	216	116	85	270	248	314	238	105	210	349	175	194	116	249	137	236	244	190	286	170	283	464	261	97	255	155	280	261	252	202	217	138	160	130	215	253	345	276	278	148	254	297
CFAP20	827	791	589	652	634	323	159	568	865	307	520	395	744	714	437	650	261	279	180	701	448	556	198	388	509	494	407	321	385	251	197	373	828	212	474	607	430	228	484	375	677	498	379	439	486	208	714	433	458
CSNK2A2	2146	1743	1956	2312	2164	929	527	1064	1378	843	1151	956	1659	1436	889	1603	472	704	582	1539	1199	1728	270	635	824	1838	907	1163	1147	605	733	1182	1368	608	1469	1957	1153	810	1094	1064	1050	1133	911	1098	1151	418	1273	827	1077
PTPN21	835	676	268	389	789	183	34	389	346	278	296	295	714	379	359	573	122	196	189	472	433	319	49	184	359	281	246	350	132	260	92	247	427	94	528	756	283	53	552	225	466	448	284	159	169	78	519	250	188
EIF2B3	622	564	526	570	366	330	68	411	708	227	434	205	596	741	316	562	74	226	75	867	288	335	118	197	428	270	102	150	266	183	251	343	489	170	370	550	388	108	500	254	567	235	374	302	303	103	487	176	319
CAMK2A	1	13	5	7	19	14	15	4	7	1	28	5	13	10	1	14	8	17	11	0	14	1	2	4	63	11	28	27	18	3	5	19	22	1	16	10	11	19	0	3	31	12	3	36	6	3	0	2	13
TCOF1	1470	1094	2001	1546	1298	649	663	860	1155	431	1162	604	1689	1404	763	1485	369	787	372	1387	933	1381	455	559	806	1264	279	555	869	651	973	1227	1364	509	1061	1360	1158	456	987	719	929	752	697	876	824	324	935	644	1079
CDC42	6924	7613	7847	7949	9106	9388	4320	7640	6621	5103	8991	11503	10489	10370	6164	6957	11410	9021	9537	7872	11752	6450	10374	7891	7100	13399	8027	9510	9509	6125	7884	11208	7865	6401	7784	8325	7287	9988	6664	6567	6236	7596	9290	6525	8002	12438	7857	8649	8902
OSBPL3	2579	3068	2135	2305	3919	1152	782	2904	2054	2738	3004	4232	4277	2992	3464	4942	2321	5121	5531	2637	2426	1631	258	937	3280	4495	8186	5020	1545	985	1592	2116	3239	1582	3080	5969	2053	1278	2282	2107	1942	2717	2235	2266	2268	1407	3293	2942	1285
EPHA8	0	0	0	2	0	0	0	0	0	0	0	0	0	3	0	0	0	0	0	0	0	0	0	0	1	0	1	0	3	0	0	0	0	0	0	1	0	0	0	0	0	1	0	0	0	3	0	0	0
SLC12A3	9	0	67	47	33	5	6	2	0	1	10	0	11	7	0	0	0	4	1	10	3	17	4	2	16	7	0	0	2	4	16	19	17	0	7	16	15	1	4	2	6	20	3	1	10	3	4	0	5
RAD18	221	172	386	503	504	128	76	110	179	121	101	79	272	172	140	234	44	106	55	245	160	115	80	89	131	217	100	148	149	77	102	117	191	81	196	233	149	55	160	86	143	129	143	125	134	40	165	78	84
ATP2B1	1707	2881	1789	3148	2228	6091	3541	3392	1251	1437	3233	9046	3737	4239	5870	3370	7191	6100	5285	1692	4281	2221	8383	12421	2923	9242	2922	6082	10238	9027	6089	8144	3205	5708	2243	2108	4805	12166	4691	5457	1978	5128	6224	3348	10418	10086	3033	5064	10978
TRPM5	12	19	8	7	34	8	14	25	34	13	32	18	26	56	132	38	50	57	33	13	16	10	1	12	14	28	74	69	0	2	21	23	18	0	14	133	15	16	16	36	9	4	23	20	24	5	32	20	23
NCK2	1497	2416	2120	1823	3442	1043	1088	1708	1289	1735	1900	3618	3467	2602	2003	2034	2020	1876	2690	1264	3067	1839	771	657	1810	2541	3635	2888	1441	1009	1548	1663	2116	1010	2458	3624	1510	1293	1508	2500	1634	1986	1635	1808	1902	1192	1294	2193	1152
MAP4K4	4179	5118	3384	4298	3744	6975	5363	4474	2392	2562	6080	9356	5997	6269	3923	5965	9191	6781	7103	3265	7351	3752	11008	9009	4881	10798	5421	7629	12091	7727	9957	8962	6016	4806	4307	5433	5728	9271	4473	5293	2910	4871	8856	7370	8738	10719	5118	7157	9747
MGAT4A	1602	1348	2948	2655	2444	1029	608	1159	1396	596	855	753	1489	1160	671	2505	1124	721	633	1324	1362	840	997	811	966	1913	1055	1575	2729	1781	1068	1737	1141	1590	1513	1753	1583	805	1118	732	1078	1326	1133	1077	1268	711	1476	780	1983
RPL31	33731	17332	12543	10905	9172	8158	4803	10882	21013	5917	13666	10287	16637	22473	12385	15035	3693	8867	6257	22518	11860	24321	6088	7415	8353	14305	5876	6247	8010	5127	9367	13325	20426	4229	8968	17020	12963	6262	12845	16427	12450	10282	7191	11725	10288	6073	15606	7143	9519
WDR1	7472	10147	12019	11961	12306	16615	6944	11606	8689	9440	14182	19025	15836	16030	11695	11267	16228	14424	17106	9285	15188	8176	16552	13771	11394	20193	11770	15622	18411	18757	11769	18501	10950	11161	11215	12993	10658	20497	9387	10005	8724	12787	15117	11068	17387	19661	11123	12488	16260
SNX13	1606	1691	1338	1392	1620	1162	266	1393	1054	782	1010	1077	1604	1057	802	1648	1454	727	693	1230	1494	605	973	1008	1112	1653	964	1531	1768	1392	588	926	1175	1110	1245	1542	1111	859	1483	1026	1139	1202	1366	839	1162	1172	1260	1178	1455
MS4A12	1	0	0	0	0	0	0	0	0	0	0	0	0	0	0	1	0	0	0	0	0	0	0	0	0	0	0	0	0	0	0	4	0	0	0	0	0	0	0	0	3	0	0	0	0	0	0	0	0
ARHGAP10	200	1396	674	558	382	437	2897	882	459	1665	1963	2998	1089	1864	1646	1311	1777	2050	2756	638	1594	995	133	148	962	1698	3774	2016	529	560	1832	1313	1687	1210	939	1640	681	796	639	1564	342	614	729	1704	1430	1276	593	1774	388
RPS6KA2	2563	2237	956	1621	2151	868	289	1610	1705	1173	1785	1289	2341	1806	1015	2818	817	1560	1420	1747	1960	1527	298	692	1745	2385	2054	2464	1008	894	862	1199	1987	745	2476	2296	1792	704	1509	1143	1903	1951	1530	1346	1572	686	1498	1564	1094
ING3	459	508	449	444	541	481	209	458	367	274	408	478	648	601	315	398	479	324	316	479	482	333	502	332	409	605	202	460	679	462	286	506	421	325	425	430	376	403	416	334	308	401	503	313	477	560	437	465	631
VASH1	1481	1444	5406	4507	3102	1777	717	368	309	145	1172	438	735	1954	355	985	358	522	266	708	698	588	1682	485	777	2264	353	1022	2394	581	1168	2567	1041	1247	863	1623	2051	1955	493	688	512	1184	1077	435	2393	551	1016	685	1636
LMCD1	108	116	114	154	162	61	19	55	95	21	41	104	202	83	61	102	8	89	49	73	47	83	12	56	78	75	24	34	45	20	41	40	95	16	225	117	61	11	121	108	101	66	65	66	52	24	43	22	26
BUD23	2356	1843	1536	1366	1163	849	448	1422	2046	677	1732	821	1772	2308	1150	2031	276	813	390	2339	1408	2109	504	931	1188	1285	458	683	852	666	1095	1354	2119	418	1590	1971	1324	481	1350	806	1689	1151	1125	1233	1086	460	1939	909	1096
SEL1L	3315	4431	3736	3771	3613	3416	1013	2990	2248	1699	2507	2191	3864	3336	1813	4287	2648	1933	1720	3797	3942	1862	2066	1925	3436	5269	2457	4101	5192	3555	1546	2881	3222	2915	3422	7355	3156	2289	4745	2759	3010	2578	3703	2795	3113	2556	3042	3353	4372
TRIP13	532	286	306	324	254	30	31	110	296	94	134	41	81	83	41	53	14	41	14	161	36	69	24	25	20	58	33	24	26	28	29	68	197	42	66	31	48	20	177	86	111	110	32	72	65	16	159	78	101
ATP6AP1	5384	4743	4310	5320	5757	5473	4187	4660	4338	2354	6671	3488	5491	7681	3012	7709	2872	3790	2757	5634	5699	5064	3489	3462	5112	6168	2381	3449	6915	3230	4957	7497	5254	2321	5642	6119	3845	3358	4646	3163	4850	4617	5688	7522	6224	3807	6484	5682	6111
TCF3	2949	1811	2186	2047	1906	1083	277	2102	2026	1228	1910	977	2596	2383	1395	2840	372	556	457	2618	2032	2953	353	1015	1361	2874	382	774	1149	924	925	1546	2249	710	1238	2619	1470	985	2178	1334	1894	1510	1310	1140	1292	473	2063	1141	1339
TRIB2	3640	3635	3627	4485	4906	1635	258	2723	1563	2573	2766	2590	4751	3282	1774	2351	1105	1292	1207	2452	2230	1949	402	616	2406	1843	1484	2760	956	894	1312	2607	4472	1130	3996	4640	3037	640	2176	1768	1946	3124	2169	1382	1573	707	2373	1816	1633
DAZAP1	3427	2708	4719	3647	4176	2147	1429	2368	2877	1417	3176	1838	3844	3989	1871	4966	1068	2107	1553	3535	2390	2587	1256	1677	2648	3022	1442	1942	2831	1760	2576	3794	4345	1507	3191	4230	2796	1466	2550	1907	2561	2782	2019	2451	2964	1209	2676	2677	2880
MBD3	1941	1253	1384	1489	1217	905	528	1446	1948	629	1850	718	1774	2149	1247	2053	196	611	229	2347	1367	2510	388	597	1207	978	281	530	956	700	845	1084	1708	380	1254	1953	1079	451	1350	1058	1363	975	1004	1055	935	415	1628	816	995
PRLH	0	0	0	0	0	0	0	0	0	0	0	0	0	4	0	0	0	0	0	0	0	0	0	0	0	0	0	0	0	0	0	0	0	0	2	0	0	0	0	0	0	0	0	0	0	0	0	0	0
HLTF	1182	775	955	1020	955	190	78	567	849	268	395	276	710	441	246	828	89	164	96	677	429	371	89	299	449	352	118	207	199	282	196	331	654	181	460	728	387	63	636	292	583	404	232	210	297	136	560	237	333
FAM50A	2326	2061	2056	2531	2288	2011	1792	1762	2251	883	3557	2112	2893	3204	1479	2834	1242	2709	1478	2548	2009	3033	1580	1632	2034	2636	1134	1515	2115	1249	2782	3608	2871	1016	2112	2623	2299	1810	1581	1795	2008	2013	1921	3984	2764	1696	1995	2759	2370
FAM3A	1789	1187	1027	1209	1217	855	381	1215	1503	613	1604	933	2030	1943	1100	2151	443	815	497	2234	1309	1788	537	880	1377	782	494	505	914	733	771	977	1658	261	1350	1885	1047	426	1361	1036	1836	1062	1071	945	1046	399	1784	1000	1097
CPSF1	2420	1835	1822	1942	2174	1322	788	1641	1734	1022	2431	988	2325	2447	1717	3998	723	1005	595	2474	2201	2139	772	1517	1707	1793	598	1191	1945	1729	1755	3168	3458	999	2384	3388	1720	687	2488	1695	2148	2454	1980	1081	2483	753	2148	1786	2090
MYO3B	341	229	9	11	126	9	7	47	61	42	61	49	44	20	28	120	40	24	12	71	34	90	17	14	15	31	24	33	12	26	27	35	121	9	110	142	31	0	70	50	115	126	29	58	66	15	111	30	40
CYBRD1	3111	2167	1066	3129	2961	1400	115	1291	733	597	569	612	1024	1492	955	2233	791	340	259	544	680	461	393	1411	906	1082	499	879	1149	1063	513	650	2553	566	1535	999	576	379	2839	1739	1474	1743	717	573	456	600	394	840	948
CDH19	2	0	0	0	0	0	5	4	2	0	0	0	7	1	0	0	0	0	0	0	0	0	0	0	0	0	0	0	0	0	0	0	6	0	0	0	0	0	0	0	9	3	0	0	0	0	0	2	0
PDCD2	1652	1257	1375	1297	1226	684	377	1209	1411	618	1029	680	1273	1402	844	1431	289	508	321	1667	989	1122	327	563	750	873	411	690	759	448	558	742	1487	411	1100	1498	1024	459	1042	1036	1057	941	759	776	669	359	1283	735	800
SLC6A15	0	0	18	0	0	0	1	0	0	0	0	0	0	3	0	1	0	5	0	6	0	0	0	0	4	1	0	0	0	0	0	0	0	0	12	2	0	0	0	0	4	0	0	0	3	0	0	0	0
RDH11	2670	1897	1329	1419	1744	1325	734	2090	2578	940	3124	1006	3113	2470	1288	3795	520	1480	720	3317	2728	2672	501	1329	2269	1415	838	1097	1609	840	1438	1586	2637	615	2068	2297	2272	675	1836	1426	2817	1412	2049	2269	1440	751	2947	1416	1561
PRKACA	2294	2423	3530	4019	3897	2884	1001	1933	2391	1096	1999	1615	2451	2881	1506	2841	2021	1350	1297	2211	3006	2253	3697	2133	1913	3274	1743	2708	3623	1823	1458	2262	1925	1350	1990	2937	1956	2217	2269	1766	1839	2331	2957	1782	2689	2259	2023	2057	3131
ADGRL1	1782	1838	586	805	890	625	140	1158	1291	664	1572	716	2028	1657	913	2761	239	296	134	1740	1591	2429	272	561	1212	655	332	649	593	573	671	887	1872	266	923	1771	960	225	1467	954	1595	959	780	1020	793	289	1191	849	771
SPP2	0	0	0	0	0	0	0	0	11	2	0	0	0	0	0	0	0	0	0	2	0	0	0	0	1	0	0	0	0	0	0	0	2	0	0	0	0	0	0	0	0	6	0	0	0	0	0	0	0
ACTN1	2650	5668	4854	6802	5188	10171	3611	5951	2712	2006	4670	9110	6104	4630	3620	4671	14050	6279	7207	3247	12257	2969	12926	9887	6735	14712	3986	10664	17513	15374	5345	8000	4151	9466	3831	3849	6010	13503	4972	4643	4074	7247	11660	6732	9653	14503	4439	10553	10062
ZFYVE26	1178	1229	1612	2253	2698	1085	482	931	814	665	1611	841	1470	1152	612	1536	650	793	571	758	1052	746	525	683	1050	2086	1010	1219	1632	587	1023	1540	1031	1242	1672	1562	1007	773	782	670	605	1283	903	1279	1303	483	952	939	1427
RPS6KA6	748	485	23	9	68	98	52	188	301	123	146	117	222	175	119	440	12	43	8	526	211	369	33	157	163	51	17	48	94	152	115	151	329	54	143	171	96	25	323	212	301	140	176	132	98	70	294	109	194
EPN2	883	1187	814	605	1891	318	143	552	629	448	547	591	1144	635	572	752	348	970	636	674	581	536	218	305	629	954	1021	1082	238	413	238	383	779	198	1257	1506	466	294	649	549	700	1010	411	295	568	409	707	498	478
PTPN18	5452	3644	2673	2915	2689	2297	869	2652	3395	1499	2924	2140	3987	4205	2324	5258	1062	1642	1237	4115	3474	4097	2004	2139	2938	2521	1150	1914	3499	1903	2230	3180	4127	1316	2426	3806	3346	1283	3602	2691	4583	2530	2891	2467	2251	1451	3477	2173	2776
LIMS2	53	49	29	43	14	15	21	42	82	14	57	18	18	53	69	113	19	42	33	51	36	51	4	3	34	32	9	11	11	12	21	35	71	9	9	61	53	22	15	24	43	26	15	45	17	21	33	13	17
ASIC4	0	5	3	12	3	0	8	0	0	0	7	0	1	0	0	4	0	1	5	0	0	0	0	0	0	6	0	4	0	0	0	4	0	0	11	11	4	2	0	0	0	0	0	7	7	1	5	0	1
SPEG	55	103	355	135	593	42	8	49	116	12	62	120	192	132	66	253	5	202	45	105	63	97	12	53	85	107	115	114	28	61	47	22	78	17	547	268	110	60	45	71	85	80	20	32	38	21	28	77	64
LNX1	592	2465	474	256	1333	563	1546	1004	995	1817	2057	6762	3833	2712	3158	1795	2850	3176	5154	972	2627	1162	146	543	2076	3577	10120	2986	260	1151	2189	1677	2796	1013	1579	2296	951	1548	1182	2659	869	975	1156	2317	2142	1944	1840	1850	214
ALDH3A2	5239	5999	1794	1757	2711	1436	484	3516	4341	2657	3162	3557	6859	4054	3081	7069	619	1170	808	6184	3689	3000	650	2425	4529	2347	2686	2174	1456	1320	1867	2032	4433	768	4000	4259	2750	424	4798	3320	3502	1925	2853	2078	2118	1008	3543	2609	2109
TFRC	6240	6590	6449	8394	5329	7753	1962	5324	6152	3275	3948	4592	8750	6339	4174	7082	2763	3674	6570	5502	7376	3353	1181	2532	5322	14895	6169	12835	10127	5684	3769	7047	4465	10205	6581	5777	4549	6723	5527	4730	5362	6601	7966	3629	4354	6100	10345	4952	9957
SREBF1	2013	4133	3428	3873	4199	2771	1391	2381	1339	1275	3363	3124	3416	3160	1719	3061	1534	2809	1848	2072	2449	2551	1393	964	3159	4366	2462	3317	2739	2014	2250	3583	2100	1379	2480	3817	2020	3870	2502	3399	2597	2567	2614	2462	2969	1458	2581	3581	2156
TRPC5	0	0	0	0	0	0	0	0	0	0	0	0	0	0	0	0	0	0	0	0	0	0	0	0	0	0	0	0	1	0	0	0	0	0	0	0	0	0	0	0	0	0	0	0	0	0	0	0	0
AFF4	3901	7383	3150	3928	5742	2559	1690	3266	2879	3187	3775	6439	6017	4775	5429	5120	2890	2783	2516	2881	4794	1878	1354	2438	4289	5781	7037	6735	4094	3581	2569	3325	4064	3478	3772	5696	3149	2639	4591	4378	2909	4209	3713	4123	4788	2091	3489	4324	3335
UBE2D1	895	1513	1760	1518	1409	2438	1193	2071	1001	1578	1807	3592	2189	1548	1393	1351	3346	1897	2286	753	2891	1329	2715	2070	1416	3649	1968	2846	4688	2834	1675	2424	1654	2682	1340	1465	1522	3373	1417	1880	965	2176	2645	2228	2322	5001	1387	3058	2138
PALS1	1258	1702	940	1020	2162	679	457	1042	1022	921	1039	1758	2107	1410	1117	1679	753	888	877	1212	1609	643	127	487	1201	1538	2567	1703	376	577	415	511	1481	536	1585	1830	906	627	1272	1438	1125	1006	846	908	825	595	1352	1470	476
RHOBTB1	544	304	194	187	237	118	15	308	438	90	229	55	290	322	160	267	39	75	21	339	101	114	37	79	138	91	57	64	100	77	113	134	278	60	155	133	139	43	269	103	245	245	104	152	161	45	308	121	123
SMC1A	2953	2778	4148	5414	4911	1801	599	2094	2295	1055	1740	1247	2548	2201	1291	3228	1143	1083	808	2359	2475	1403	1122	1337	2222	2535	933	1847	2855	2019	1166	2022	2038	1534	2189	2740	2269	1170	2538	1265	1799	1704	2087	1407	2106	1096	2294	1421	2771
HSD17B10	1840	1255	1449	1985	1176	1026	471	1522	2363	693	1886	875	1760	2384	1108	2110	294	713	414	2532	1547	1860	628	831	1174	1048	424	574	1008	629	1015	1637	1723	425	1638	1801	1283	422	1432	1009	1576	923	1109	1269	1347	458	1849	725	994
MARK2	2207	3560	2964	3146	4893	3233	2175	2948	1730	1344	3018	2989	3453	3721	2088	2855	3961	3272	3208	2469	4087	2676	5228	2686	2672	4737	2099	3891	5045	3139	1993	3338	2616	2978	3261	4124	2663	3115	2609	2172	2316	3445	4057	2312	3368	4377	2663	3152	4113
HMMR	201	40	560	505	435	50	28	128	642	62	131	20	84	62	47	72	19	61	23	56	37	2	8	2	50	99	40	46	61	29	39	58	52	23	71	50	90	19	18	10	35	28	27	29	62	30	41	14	150
CHFR	1135	1169	1960	1688	1773	1577	926	1245	928	823	1642	1556	1845	1748	1034	2029	1601	1402	1217	1124	1658	1015	1666	934	1695	2216	1176	1717	3190	1689	1366	2022	1814	1285	1387	1847	1552	1489	1135	1166	1070	1430	1581	2223	1902	1655	1301	2149	2177
TRHDE	67	0	12	7	6	11	2	0	7	0	0	12	4	0	0	5	6	1	0	3	5	13	4	10	0	8	0	5	4	14	11	5	21	1	4	120	0	0	12	0	0	14	3	0	2	4	13	3	1
P4HA2	1820	1422	600	836	1102	540	263	1195	1758	609	1055	561	976	1081	614	1678	321	577	449	1551	1527	1390	203	407	1022	905	478	873	626	558	454	561	1170	284	1194	1322	754	365	1127	751	1421	995	986	960	615	384	1227	873	601
FCGR2B	143	464	646	777	349	450	546	342	53	119	842	408	282	373	246	540	652	592	447	205	674	257	862	474	802	1264	251	570	1492	386	436	630	487	1745	423	561	732	923	223	297	215	614	983	829	913	1127	405	1894	1329
NFATC3	1202	987	1397	1310	1217	459	208	685	730	407	595	334	813	789	512	853	474	334	262	843	740	560	1004	551	591	787	244	625	1140	686	391	578	657	492	716	845	774	460	768	479	562	699	693	404	615	465	602	427	964
TRNT1	464	454	580	518	515	272	113	380	438	205	316	221	500	448	212	496	149	174	160	580	438	295	123	209	347	408	176	325	322	277	218	280	359	244	400	637	395	172	446	277	368	247	316	204	340	186	503	264	317
ACADVL	15544	10747	7095	4932	8098	7943	2408	12153	12007	7369	15201	9124	15527	16293	9596	25238	4412	7777	5211	13519	13235	12436	4864	9348	13156	8213	5848	7490	8006	9809	6688	7852	19620	3269	10494	17440	9884	5488	12466	9307	11176	8841	12056	11348	9255	5582	14384	10646	8062
STK10	1315	2716	4966	4655	2956	6935	4465	3664	1096	2200	4039	7619	3804	5122	3756	3460	9203	5952	6873	1364	6734	2727	9950	5775	3640	11529	3831	7508	11248	8374	6183	7692	4345	5530	3143	3864	5314	10527	2902	3791	1605	4264	6721	6861	7611	8612	2882	8901	9068
FBXW11	1943	2359	2029	1705	2278	1180	801	2219	1804	1468	1819	2154	2109	2458	1519	2166	1546	1443	1915	1857	2465	1204	657	843	1699	2424	3085	2501	1443	1175	1403	1596	2242	982	1686	3223	1429	1274	1577	2060	1439	1575	1625	1521	1882	1123	1753	1940	1215
ACAP1	1123	1756	5046	3201	2014	2217	1478	1715	485	526	1597	1824	1300	2901	1010	912	3482	2140	2671	1126	2165	1540	5100	2694	1781	2934	692	1715	3910	3241	1951	3675	2573	2444	845	3218	3523	3200	1250	1129	676	1263	2962	2083	2781	6516	865	2121	2843
CRMP1	145	126	10	12	10	40	19	35	64	31	66	42	254	48	27	89	2	22	17	71	31	24	6	53	68	15	8	20	39	25	22	29	30	12	32	80	70	20	130	137	115	41	68	110	56	8	94	79	32
EVC	774	869	236	461	564	198	154	460	427	441	323	797	677	513	553	1496	117	71	105	708	443	285	40	335	718	312	242	229	184	489	191	352	684	127	374	1083	567	159	641	419	572	523	520	225	258	44	731	275	137
DERL2	1375	1471	1245	1048	1085	1209	530	1318	1942	889	1718	974	1580	2193	931	2024	834	1336	1047	2400	1661	1449	871	788	1637	1320	809	1112	1220	971	1012	1220	1915	687	1221	1871	1202	970	1640	1170	1881	1017	1462	1288	1168	945	1554	1211	1318
SIDT1	807	621	801	945	1509	365	37	639	641	388	496	191	580	619	340	944	125	254	167	1139	551	564	105	256	686	324	179	285	312	426	129	275	643	226	892	1060	538	164	849	407	651	455	390	236	290	129	882	405	286
NDE1	782	1128	1538	2279	2136	1625	463	1051	720	535	816	1083	1596	1117	882	907	2243	684	805	723	2024	657	3246	1341	1546	1714	850	1782	3042	1524	656	1392	780	1683	1058	1033	1045	1228	1073	928	891	1534	2349	848	1908	2700	874	1542	2530
IRAG1	314	470	146	128	108	1438	542	973	136	395	688	1172	701	822	391	424	2194	976	1296	102	1423	375	1955	700	524	1864	639	1818	1688	1798	756	862	642	1077	524	479	616	2667	485	692	268	934	1383	1139	1113	3229	594	2285	1382
TMEM38A	309	322	105	176	210	175	46	228	358	190	302	154	374	350	311	474	95	137	88	354	291	292	47	160	306	286	105	199	77	33	101	168	260	87	156	291	166	142	229	162	334	304	265	289	113	65	218	167	89
AP1M1	926	798	1320	1165	947	781	494	655	651	327	749	537	918	1109	551	1062	698	571	515	1010	926	762	1142	569	625	1200	248	728	1546	758	604	1151	908	566	787	878	780	619	695	493	712	689	842	712	924	809	815	699	1102
PVR	495	471	766	1050	801	909	375	487	614	225	493	680	766	724	308	841	323	712	1137	664	645	509	382	377	595	612	480	605	1013	486	294	665	362	702	501	799	599	614	535	677	607	1481	687	770	1028	1137	653	488	941
XRCC1	1335	847	802	803	740	440	231	677	887	387	923	552	945	850	523	721	402	653	375	717	629	879	403	308	512	495	245	395	532	353	573	697	1039	324	563	815	545	334	587	461	622	504	579	623	508	412	597	497	608
SCARB1	773	917	925	993	879	557	417	957	863	464	1133	729	997	847	434	1719	291	474	288	1488	1084	896	213	464	1238	823	410	493	892	560	854	985	689	329	981	1111	805	354	1181	652	1108	641	872	1010	491	266	1164	704	552
CYP2W1	23	45	2	0	37	4	9	33	22	33	35	82	55	127	410	49	0	10	8	6	24	13	4	26	59	145	223	29	0	0	164	24	215	2	92	120	14	26	46	17	22	11	12	30	23	9	44	67	8
MCM2	653	448	1760	3196	2057	180	127	460	897	212	428	431	936	421	301	380	83	416	295	554	260	169	82	127	177	679	285	239	235	109	287	451	455	190	780	428	429	159	307	272	224	423	162	252	341	121	283	242	380
MOV10L1	10	1	12	6	0	3	0	2	7	4	4	0	12	2	3	3	1	1	0	7	4	4	0	1	0	0	0	0	20	33	2	3	3	1	5	0	3	12	2	0	3	0	3	6	3	0	2	22	0
PANX2	214	273	95	126	83	523	335	415	174	196	319	1251	453	420	290	271	546	232	456	124	610	211	1706	421	379	222	131	286	1423	1273	421	246	265	337	94	144	346	964	222	378	270	624	612	303	689	970	206	501	787
SELENOO	1497	959	920	804	761	686	467	961	954	513	1272	877	1505	1451	681	1864	374	695	401	1316	930	1528	838	663	1176	780	392	602	1132	988	547	811	1315	423	857	1425	869	491	1018	746	1128	958	935	999	971	626	1198	894	889
TP63	216	325	2737	2556	3909	3	44	51	16	49	35	67	682	116	32	60	54	446	42	72	46	16	23	6	51	466	318	577	2	10	8	39	29	10	1809	1246	134	16	14	17	87	245	20	7	41	6	9	12	13
ALPK1	1452	2121	1531	1362	1448	3266	1013	2267	702	873	2475	2371	1916	1783	1226	1482	5302	1964	2241	883	2976	1235	3597	2737	2640	3399	1168	3108	4858	4525	1412	2811	2426	4706	1335	1561	2593	3723	1465	1602	1091	1986	3310	3492	3176	4717	1420	3428	4828
LLGL2	11205	7103	1474	1879	3993	2642	853	5553	5479	4176	7573	4526	8988	7062	5070	9378	1575	4183	2918	5783	5102	9257	841	3623	5964	3890	3263	4219	1855	3004	3198	3878	9261	1471	4475	7157	3504	1760	6002	4758	5335	5093	4272	4709	3933	1639	7059	4636	2768
PDE8A	1337	1216	496	976	1089	469	146	675	787	744	568	445	1264	756	479	1613	246	306	261	1242	832	783	248	378	1100	533	354	563	982	760	451	733	978	415	1133	893	931	350	641	521	881	539	852	471	686	258	949	659	986
CLCN4	336	342	113	272	340	157	6	404	258	188	262	103	222	216	160	503	155	157	114	431	471	184	246	169	389	240	106	164	226	164	89	156	308	343	139	234	373	236	304	137	310	140	259	134	215	121	290	179	229
NLE1	523	367	277	330	259	154	84	253	362	103	298	145	348	374	169	360	48	99	63	527	289	248	51	161	216	361	39	148	193	80	150	282	402	96	314	420	237	107	361	274	307	246	148	121	198	95	289	132	176
SDHA	208	149	233	128	217	60	61	177	255	168	221	116	161	147	153	193	52	111	104	165	118	199	25	71	119	128	121	81	84	46	37	133	211	55	190	215	115	41	172	94	83	110	107	110	80	45	127	91	73
SMARCE1	329	234	162	106	257	83	24	150	226	96	136	105	344	162	96	300	48	62	91	298	146	279	63	99	140	147	70	115	111	86	111	102	291	85	201	298	127	72	151	113	169	137	98	94	103	55	195	108	130
FNDC8	0	0	4	4	3	0	0	0	2	0	3	7	21	4	1	0	0	0	1	4	0	9	0	0	1	0	0	0	0	0	0	0	0	0	0	0	0	0	2	0	3	0	0	0	0	2	5	0	3
GSDMB	1235	898	1574	839	2095	262	86	668	543	495	1014	560	1075	1035	494	1208	322	518	240	778	534	1021	233	516	1084	601	313	505	258	237	368	879	1634	304	1069	1003	885	236	741	472	536	553	549	431	506	321	977	655	734
KDM5A	3399	3082	3740	3411	3711	2600	2323	2648	1460	1279	2851	2305	2880	3350	1933	2380	3347	2998	2411	2318	3308	2333	4368	2507	2563	3918	2036	3361	4274	2864	2495	3487	3159	2753	2336	3570	2803	2969	2578	2122	2025	2794	3026	1789	3378	3173	2035	2879	3703
ADAM11	22	3	13	3	11	7	6	0	0	3	3	1	5	8	7	5	0	2	2	7	7	3	7	1	10	9	5	2	13	10	29	7	12	10	1	18	7	1	2	1	10	8	4	5	14	0	12	2	2
PPP2R3A	489	356	359	1016	991	161	55	325	341	214	292	290	718	301	347	549	111	194	109	410	362	248	28	139	331	317	317	380	147	147	96	196	296	79	454	679	218	194	380	258	379	387	197	186	246	53	365	212	175
FERMT2	454	176	82	90	46	137	49	196	268	70	129	84	254	210	178	305	24	47	9	261	131	205	28	78	127	118	39	89	222	177	52	124	206	45	82	237	124	59	214	163	201	186	135	63	93	15	251	101	174
ABCB11	93	41	30	34	77	10	74	82	27	92	144	30	66	18	42	83	34	50	58	20	42	20	3	11	33	53	44	25	3	35	38	54	93	17	49	43	10	29	29	58	78	27	17	38	37	14	34	143	32
DHRS9	718	2750	1612	1117	4013	1237	3280	3851	1996	7073	6816	11118	4178	3869	6561	4948	4707	9780	10014	1436	6047	2253	2095	734	3258	4802	7313	5080	905	1679	2512	2274	3896	2752	6330	6982	1526	1917	1809	4870	1414	2116	4648	7382	4475	5313	2788	7306	1097
CD5L	6	0	0	4	0	0	0	0	0	0	1	0	0	0	0	0	0	0	0	0	0	0	3	0	0	3	0	0	0	1	0	2	0	1	0	0	4	0	0	0	0	0	0	0	0	0	0	0	0
PTGS2	2797	27725	2616	1650	2334	81800	7867	16858	3703	8463	14911	125017	26888	8876	51410	14972	206547	37556	30807	5635	69278	15844	130219	309199	22437	86490	48868	51757	90541	96109	35881	48902	8432	51700	1389	1484	28067	35139	34299	41990	21759	53883	90432	44125	82195	129795	23410	20389	122319
IGF2BP2	2515	2063	683	1638	1940	693	311	1150	1488	959	1533	684	1849	1299	1098	2248	363	572	339	1672	1183	1492	260	808	1270	640	851	825	578	758	786	768	1680	478	788	861	758	384	1731	1558	1194	1714	824	940	1060	308	1417	1231	770
MAP3K13	2311	3377	2007	2822	3949	2023	796	1995	2439	1965	3343	2334	3277	2532	2977	2151	1597	2863	3014	1992	3051	2440	801	1425	2166	3722	4591	3838	1062	1255	2001	2237	2775	1002	1993	2456	1433	1991	2000	2240	1589	2048	2204	3190	1816	1890	2118	2375	1121
ST6GAL1	22518	19974	4172	6226	4516	7848	536	12773	10059	9952	7652	16078	33076	18486	9132	14642	1852	2016	1347	20078	14974	10358	1664	8565	15419	7534	4308	6525	5608	6283	2898	6238	24389	3244	10974	21991	7617	1503	17887	8741	14348	10638	7730	5285	8040	3698	17236	6621	16985
TBX21	85	83	870	579	279	37	64	55	33	34	107	37	57	124	49	45	71	38	70	88	14	42	19	12	37	96	9	41	77	8	75	214	159	64	48	91	127	30	54	64	36	32	41	18	47	28	33	30	85
VDAC1P1	1	4	2	3	5	1	9	1	9	3	0	4	10	3	3	9	0	2	1	6	1	8	0	3	4	3	0	3	1	0	6	6	0	2	5	11	3	1	2	9	1	1	3	5	1	0	2	1	7
FRY	267	790	396	428	270	803	226	719	106	247	351	774	493	341	451	303	1941	573	791	157	1301	219	2540	1412	879	1040	537	1606	3492	3434	398	590	382	2578	303	395	775	1265	568	439	225	804	1582	361	1107	1591	367	570	2232
PICALM	4266	12824	8315	8044	9601	14647	5458	9384	4955	9818	10755	20582	13053	9625	10465	8584	20454	18642	21912	4665	17731	5377	18064	12923	10726	28717	22964	24590	21284	16027	10242	15209	7994	15507	11221	10402	7969	14964	9643	11893	5560	12944	16213	10766	15584	23361	7199	16995	15663
NSF	1595	2147	1201	981	1575	1158	687	1644	1635	1345	1815	1957	2056	1757	1259	1960	789	1179	1176	1805	2048	974	522	628	1654	2006	1708	2029	1241	684	858	1059	1509	685	1924	2115	1126	1062	1888	1462	1634	1142	1332	967	1175	634	1923	1509	965
GLI2	190	150	14	3	12	68	5	75	42	57	156	77	76	60	59	45	58	123	134	127	63	23	14	36	132	26	66	96	68	4	18	19	85	133	25	103	90	47	41	54	73	58	262	117	63	128	99	116	40
CLASP1	1395	1676	1585	2646	2082	827	285	1092	905	621	917	725	1161	915	793	1380	738	772	543	1196	1285	792	615	692	1087	1644	1128	1357	1317	1174	636	1021	1058	953	1141	1704	929	682	1200	789	821	963	944	892	917	884	864	912	1082
MRPS34	2414	1636	1755	2045	1519	962	514	1635	2243	788	2191	1243	2385	2848	1286	2254	274	843	462	2868	1588	2772	427	862	1397	1042	423	620	786	614	994	1234	2165	407	1718	2123	1261	394	1523	1401	1978	1274	1007	1506	1170	497	2101	1040	910
NOTCH3	1402	2120	1827	2286	7051	482	144	472	446	481	950	819	2971	839	636	1119	854	1070	666	727	1560	822	112	110	1120	2537	2114	3047	190	168	313	611	583	414	4332	5801	1213	1205	545	924	1193	1927	594	848	680	257	636	671	302
CLNS1A	2989	1892	2334	2489	2411	1006	373	1440	1597	650	1359	758	1654	1961	795	1578	294	607	285	1709	1127	1676	362	911	1027	1551	585	830	854	382	725	1261	1674	483	1902	1881	1246	479	1395	1061	1360	1297	924	731	977	509	1704	680	950
PPP2R2C	357	702	570	77	888	303	523	317	185	353	464	505	328	427	320	215	614	1265	2029	331	578	231	27	133	362	1087	1207	1097	144	53	245	241	484	787	1239	624	433	388	505	1359	353	640	738	539	480	724	423	714	57
TEAD2	581	350	450	968	1046	363	45	363	417	173	474	268	809	422	291	542	126	221	97	508	643	792	100	201	274	287	137	240	253	235	279	256	567	149	225	944	305	109	202	253	506	563	329	390	138	115	489	230	91
EED	731	661	1205	1028	966	340	159	467	519	356	444	383	647	680	402	590	215	408	404	683	419	363	203	220	420	677	338	485	485	205	324	608	513	263	642	738	604	215	435	432	462	485	362	246	374	317	674	296	392
CDHR2	314	180	0	7	7	16	2	36	58	47	120	24	20	4	3	17	4	10	6	50	27	75	12	18	42	3	3	23	15	22	0	7	163	26	13	20	14	9	98	63	188	133	54	106	46	25	114	46	76
SNCB	1	0	0	1	2	0	0	6	32	1	0	2	0	0	0	0	1	0	3	0	0	2	0	0	0	0	2	0	0	0	0	0	0	0	0	0	0	0	0	0	0	3	0	8	0	0	0	1	0
TSG101	1629	2050	1413	1367	1728	2107	1129	1892	1777	1410	2240	2664	2368	2723	1937	1892	2199	2725	2963	1998	2176	1562	1795	1462	1722	2753	2053	2118	2006	1662	2112	2369	2102	1057	1670	1972	1544	2455	1778	1880	1694	1863	2093	1936	1886	2376	2109	2117	2125
NCBP3	2349	1688	1766	1405	1985	853	549	1185	1246	821	1405	897	1571	1482	1000	2106	1056	1015	860	1231	1351	1044	950	958	1290	1565	926	1298	1798	1225	689	1291	1906	983	1450	2154	1272	758	1437	1045	1039	1281	1173	1300	1386	835	1265	1198	1533
ATP2A3	2521	5085	5461	4203	2791	3978	1526	4388	1499	3466	5165	5062	7286	4286	2839	4845	3010	2080	2631	4267	6138	2839	5875	3971	5952	5698	1857	3773	9544	6965	2825	5597	4167	3150	5580	5363	5502	3239	5295	4307	3470	4027	7964	3376	5591	5804	3467	4343	5984
CA12	975	4006	846	328	647	291	1055	783	1228	906	1204	1049	2891	1915	1093	6236	192	774	122	3182	1929	1238	177	499	4199	1556	610	1539	1099	225	1574	1308	1884	453	2151	1017	1787	535	1261	499	1000	602	867	916	1314	439	765	598	1886
MGLL	7128	3102	778	1134	896	2158	2863	4360	5069	2965	5786	1999	4856	4418	2027	6560	1011	1650	1502	5784	3883	5852	451	1772	3005	2149	1307	1256	3109	2144	2746	4835	4578	1028	2283	2782	2498	1138	3760	3155	3091	2914	2281	2973	2173	1119	4525	2632	3163
NTN4	3314	4393	2062	5064	12957	2397	747	3514	1396	2463	2821	2734	5614	3310	2290	3569	1796	1754	2024	1842	3814	2068	197	1133	3789	3923	4372	5829	628	993	1896	2408	3634	1278	6966	8773	3695	2298	3047	2708	3039	4100	1631	2331	2732	1377	3115	2248	776
BCS1L	1133	722	638	471	643	324	122	615	853	454	773	259	844	924	464	1507	142	315	128	975	601	747	169	358	731	487	182	295	285	285	424	504	1054	187	698	1061	606	157	727	459	642	421	450	510	535	180	734	454	517
NUAK1	172	116	273	700	515	83	48	132	75	147	96	68	256	121	152	110	42	168	109	97	92	84	9	11	110	103	88	71	30	12	114	165	52	38	272	305	83	60	47	89	50	146	69	204	99	81	58	165	22
DPP8	2181	1402	1308	1595	1898	1033	416	1089	1025	672	1120	742	1553	1231	788	1721	837	542	458	1368	1131	1020	982	756	1069	1246	582	1032	1327	857	656	1076	1272	887	1189	1426	1149	657	1560	885	1093	1090	1044	754	922	740	1075	828	1254
SLC24A1	598	461	269	327	426	130	39	292	318	103	230	71	205	207	144	409	46	129	61	299	198	259	29	109	234	159	129	163	131	167	116	122	385	58	223	399	229	87	249	137	248	198	104	137	173	32	299	148	178
ZNF532	1324	948	1426	1999	4150	423	70	590	736	639	706	634	1488	663	501	1235	297	555	441	870	683	385	148	237	851	958	735	1029	609	281	339	542	816	278	1914	2016	709	413	642	503	803	851	293	454	507	189	644	443	501
SCARF1	286	819	2677	3794	1047	7332	1939	2508	202	1015	4192	6596	2834	4203	1899	2745	4565	3363	4998	294	2683	1137	3604	4762	3573	11582	1760	5553	7683	10225	3858	8267	3001	5890	1912	1040	4188	11231	1138	2093	598	3777	6121	3035	6623	6462	2299	5981	8672
LMAN1	7784	8866	3120	4890	4285	3333	403	7271	7257	3258	4760	3196	7416	5732	3400	10900	934	1348	946	10233	7498	3332	679	2678	6794	2838	1931	2886	3812	4626	1600	2417	5616	1699	4135	7448	4228	935	9326	3862	8451	3460	4713	2561	3179	1096	7325	3154	4310
HACD3	3370	3129	1582	1896	2703	1077	156	2538	3103	1216	2084	894	2548	2110	1464	3442	344	412	199	3069	2376	1625	220	1030	2314	1099	487	868	940	869	515	986	1767	444	1918	2321	1482	246	2570	1270	2738	1508	1685	1096	1072	308	2947	1174	1131
IPCEF1	409	292	584	369	224	269	152	268	109	126	133	196	111	271	132	98	325	131	152	169	300	106	787	358	199	338	78	317	730	509	118	318	232	469	97	239	374	269	197	180	137	226	396	145	203	553	151	100	439
ZZEF1	3196	2652	2871	2865	3444	2465	672	2462	1979	1405	2425	2100	2860	2543	1826	3788	1964	1474	1349	2444	2825	1845	2213	1721	2707	3215	1445	2640	4077	3604	1460	2749	2671	2367	2362	3201	2336	1919	3166	1793	1863	2442	3130	1974	2493	2113	2358	2316	3722
NOX3	0	0	0	0	0	0	3	0	0	0	0	3	0	1	0	0	0	0	0	0	0	0	0	0	0	0	0	0	0	0	0	0	0	0	0	0	0	0	0	0	0	0	0	0	0	0	0	0	0
ENO1	20954	24114	30009	41018	27978	24323	19486	18037	22606	8260	23581	25084	24251	31132	14458	23715	9352	26569	20984	22255	23334	25336	12446	9774	15099	42008	13137	19284	30377	14595	24014	30704	23467	8696	24565	27012	17417	22021	18092	18713	18571	20876	17185	22817	20605	16452	25154	29008	22952
SLC12A1	1	0	0	0	0	0	8	0	0	0	0	0	1	0	0	0	37	2	20	0	4	0	0	0	0	0	0	0	0	0	0	6	9	1	0	0	0	0	0	0	0	0	0	0	0	0	0	0	0
MYDGF	2276	3271	1880	2858	1817	3427	935	3547	5059	1537	3883	2123	4729	6377	1921	6437	718	2234	1345	8133	3418	3194	944	1732	3609	2212	1129	1424	2557	2779	2169	2739	4471	971	3246	3935	2707	1153	4714	2593	6225	2348	2648	3186	2520	1506	4245	2025	2827
ANO8	1530	1274	774	879	1932	615	285	1134	704	1078	1559	1970	2525	1447	1294	3208	698	1408	817	1209	1735	1025	149	604	1527	1110	1376	1299	768	726	809	1018	2335	469	1351	2882	935	398	1252	891	1087	987	905	1612	1159	443	1259	1419	558
TUBE1	687	361	288	252	258	159	30	257	350	245	189	81	419	280	190	507	57	88	37	411	199	317	42	144	209	260	52	149	175	140	137	196	403	86	288	415	279	76	335	220	277	223	185	159	149	61	323	131	188
ARHGEF10L	1836	3680	1718	2274	2949	2174	1415	1977	1591	2565	4281	3913	3243	2877	2551	3783	1662	3078	2979	1928	2198	1896	584	1088	3096	3209	4251	3458	2274	923	2032	2942	2772	1356	2792	4578	1921	1717	2070	2762	1837	2453	1913	1890	2362	909	2207	2076	2233
TXK	125	77	161	180	162	34	40	43	71	28	55	8	54	32	24	100	27	32	26	58	43	33	11	14	62	113	37	68	83	72	56	106	86	79	37	144	169	26	107	113	26	48	24	37	30	22	34	63	60
WSCD2	2	0	7	33	19	0	1	1	2	0	0	0	0	9	0	0	4	0	0	4	0	7	0	0	1	1	0	0	0	0	0	3	0	0	1	17	0	0	3	2	10	4	0	3	0	1	1	0	0
KCNQ2	0	0	1	1	0	0	11	0	0	0	0	0	0	0	0	0	0	0	0	2	5	0	0	0	0	0	0	0	0	0	0	0	4	0	0	0	1	0	0	0	0	0	0	1	3	2	0	0	0
TACR2	54	2	5	15	0	2	7	11	32	10	8	5	7	19	19	17	0	2	3	5	9	25	1	9	19	9	0	0	6	1	15	25	9	3	20	5	13	3	3	11	1	13	8	19	6	0	22	0	4
ACTR6	913	857	1059	956	912	359	155	448	557	267	437	502	909	694	357	649	207	300	263	494	408	418	161	258	545	442	398	346	354	183	313	595	623	237	604	819	566	197	521	294	541	489	369	396	291	239	680	332	458
TIPIN	104	133	222	186	156	73	100	63	201	439	87	71	66	104	233	136	439	313	1036	89	203	112	28	59	148	201	339	218	63	10	90	69	55	150	157	64	115	40	81	297	109	137	363	295	168	194	75	110	58
SRI	4962	3120	1926	2224	2012	1933	551	2425	3594	1470	2227	1788	3203	4229	2285	2919	723	1149	981	3421	2480	2970	973	1824	2097	1970	1333	1329	1377	1096	1142	1975	3823	798	2397	2353	1722	829	2754	1718	2638	2697	1681	1950	1642	1338	3821	1459	1947
EIF4G3	2369	2518	1994	2381	2693	1813	524	1552	1572	1120	1509	1835	3091	1989	1387	2802	1879	1461	1162	1728	2487	1357	1272	1530	1951	3098	1385	2334	2687	2288	1199	2048	2204	2321	2040	2704	1863	1530	2078	1510	1604	2050	1935	1411	2311	1172	2186	1600	2536
NUP37	522	346	626	609	512	270	81	367	557	208	327	209	445	482	238	356	92	137	84	526	272	311	95	197	241	233	144	192	254	98	188	267	342	125	413	429	285	118	300	208	367	269	208	169	200	99	419	170	216
SEMA3A	632	1106	83	565	321	417	65	664	459	796	540	211	1656	1487	348	201	455	71	54	449	1059	567	107	112	824	573	417	702	285	129	238	328	510	244	537	2108	228	47	294	133	918	673	489	230	505	68	1075	327	782
GTSE1	198	35	431	373	306	65	51	142	658	41	152	30	92	79	17	57	13	54	53	100	21	36	31	15	61	95	27	44	47	9	32	105	102	22	91	105	94	17	16	6	18	46	38	16	43	30	67	38	76
SEMA3C	1782	2262	1001	1750	4761	853	238	1142	925	712	967	1037	2132	1007	744	1017	700	682	577	820	1557	908	158	723	1039	1534	1830	1523	718	449	501	924	830	517	2420	3625	630	343	756	768	1519	1337	1265	1009	719	504	1941	937	1090
TTC38	2172	1612	1272	901	788	822	213	893	1088	435	920	486	1025	1106	651	2636	327	475	198	1429	993	963	265	977	953	616	296	457	1047	669	864	1403	1962	544	1427	935	685	199	1057	660	1402	1349	809	540	608	458	2077	580	677
ACAT1	1219	855	704	713	354	319	210	683	1173	254	527	262	588	804	430	905	93	260	98	1441	628	553	154	413	635	497	135	191	388	194	443	576	982	232	398	596	635	146	686	520	849	462	381	509	404	175	629	294	656
GRAMD4	1848	1647	1922	1518	1741	1146	522	1897	1385	1013	2368	1033	2331	1975	1028	3336	465	844	472	1926	2084	1857	562	779	1733	1563	848	967	1808	635	1505	1932	2017	662	1705	2413	1537	618	1349	1020	1340	1693	1690	1426	1626	692	1514	1152	1234
CELSR1	9436	8177	2372	4722	5757	2690	479	5309	4500	3796	4794	3526	9576	5216	3696	7695	1099	1088	550	4886	5598	4920	464	2640	5263	2792	2009	3123	2035	3113	1694	2571	6335	1275	4799	7976	3407	676	8621	4312	4716	6671	4381	2358	3400	1003	7479	3391	3255
WNT8B	3	1	2	0	1	0	0	3	10	2	0	6	2	0	1	0	0	0	0	6	0	0	0	0	4	0	0	0	0	4	0	0	7	0	0	0	0	0	0	2	0	0	0	0	0	0	5	5	0
ZNF638	4373	3675	3373	2837	3714	1829	863	2730	2301	1435	2542	1760	3010	2982	1810	4075	2049	1539	1303	2783	2572	2616	1811	1934	2512	2830	1522	2556	3076	2468	1747	2277	3352	2137	2684	4028	2673	1508	2782	1818	2430	2313	2475	2117	2451	1730	2873	2142	2795
SLC25A40	880	740	836	955	934	481	252	436	526	396	494	422	748	605	375	846	294	287	219	540	509	367	265	282	397	732	396	472	844	347	297	647	498	346	618	712	422	223	569	385	501	489	409	471	667	252	615	468	560
TIMM21	612	514	665	582	482	221	122	486	658	223	439	271	561	689	356	834	78	197	104	667	477	388	91	276	416	271	134	182	259	215	297	328	803	82	580	576	355	81	451	313	547	329	328	322	313	138	627	222	368
ADD2	2	7	94	44	121	17	27	4	7	2	22	9	36	23	7	17	16	26	14	30	9	6	2	0	9	39	18	17	23	21	18	64	23	21	19	38	90	25	12	5	22	21	3	8	7	13	31	7	32
FGF4	0	0	0	0	0	0	4	0	0	0	0	0	0	0	0	0	0	0	0	2	0	0	0	0	0	0	0	0	0	0	0	0	0	0	0	0	0	0	0	0	0	0	0	0	0	0	0	0	0
RASAL2	1050	1827	935	1488	4145	547	1629	1503	1291	2362	1672	3433	1587	1812	2548	2299	1607	2518	2725	943	2225	868	90	300	1150	2695	5361	2626	602	1133	1674	1188	2222	734	2159	2764	761	650	1270	2195	686	1126	689	2093	1315	857	1032	2391	490
VPS9D1	1477	1419	2703	2743	2540	5025	2791	2725	1068	1249	3485	4416	2680	2425	1502	3439	5819	5737	5609	1153	3250	2609	3951	3337	3174	8162	2209	4847	4686	7284	3305	4690	3186	5718	1525	2378	3001	7353	2242	3682	1585	2410	4078	2578	5057	7302	2021	7978	3719
ZNF37A	1368	1032	831	673	840	368	152	802	703	384	592	339	902	760	404	1139	147	200	114	792	597	733	163	396	539	527	212	363	609	618	289	608	830	307	519	1066	812	165	739	515	604	562	399	330	468	158	769	315	568
MARK3	3199	2801	2835	2396	2887	2350	1277	2150	2200	1441	2930	2093	3140	2752	1777	3482	1905	2210	1947	2889	2482	2168	2580	1970	2405	3424	2068	2588	2988	2381	1630	2422	3139	1512	2284	2967	2051	2330	2343	2242	2068	2338	2723	2686	2586	2117	2452	2423	2733
SLC25A3	10338	8358	8448	8819	7915	5705	2597	7587	9334	3929	6545	6041	9330	9704	4933	7408	2991	4601	3129	9869	7630	5838	3617	4015	5569	8194	4511	5778	6183	3598	3742	5630	6695	2289	9214	9305	5160	4012	6361	5118	6508	5823	5726	6061	6174	3939	7799	4368	5613
FNDC3B	3391	6034	4299	8829	7206	8788	3849	4059	3356	3516	5294	9140	7751	6043	3625	5716	5321	4395	5272	4342	5770	2601	3397	5045	5563	12616	6931	9103	10483	7244	5644	8348	5590	7443	4767	6342	5076	6598	5534	6529	4540	7283	6204	5425	6881	5461	4784	9267	7656
FOSL2	9155	14069	8338	8834	10987	19752	14890	15225	10037	14521	13748	52841	23744	18206	23382	16852	29971	34253	32689	7622	25350	12314	23953	23490	19068	43741	22251	29798	39074	58443	26994	30738	13923	26427	12052	14244	17390	34809	15425	19144	11295	21604	31983	19642	29069	35847	21068	27200	31309
CACNG5	0	0	0	2	8	0	5	0	1	0	0	2	0	4	0	1	1	0	0	0	0	0	0	0	3	0	0	0	1	0	0	0	1	0	0	0	0	0	0	0	0	0	0	0	0	0	0	0	0
CACNG4	100	5	76	389	263	9	172	11	52	4	1	31	132	23	1	0	0	36	2	4	9	42	2	3	6	4	0	4	165	6	14	6	26	4	20	1	9	1	69	18	48	24	1	3	6	0	29	0	15
FRYL	2566	3083	2183	2284	3537	1364	520	1858	1454	1670	1657	1450	2632	1327	1341	2226	1085	1019	867	1595	1750	1206	771	1084	1657	2282	1873	2626	2012	1732	804	1398	1969	1403	1909	2755	1543	1321	2098	1310	1292	1852	1321	937	1509	723	1975	1189	1837
TMEM131	3852	3045	1718	2072	2625	1202	468	2405	2675	1097	1658	1259	3051	1783	1583	3489	813	696	500	2461	1930	1525	761	1246	1856	1910	796	1593	2200	1804	891	1532	2014	1537	1712	2228	1548	904	2760	1494	1991	1723	1411	986	1335	717	2434	1243	1849
FSCN1	926	626	5363	2603	2786	940	1287	337	129	218	664	438	967	1541	204	650	204	777	401	631	611	590	555	290	697	1371	514	695	1551	360	926	2334	545	668	1422	1641	875	794	245	647	370	1337	502	413	1885	361	498	478	1694
ACTB	49491	135145	148971	171714	109653	287613	117490	122699	72710	81962	156251	242235	155910	149123	151032	83391	401515	211450	267176	80576	278607	108735	505430	352976	124546	317151	161167	231437	364632	275263	166199	253196	98993	212267	89028	101221	131389	406286	128921	165849	81160	169940	290211	166488	227054	519950	101143	165213	243640
MOCOS	912	964	500	825	499	315	5	423	517	253	366	421	1038	535	266	1672	85	62	30	1343	1106	430	98	82	1274	316	112	246	280	467	163	222	392	176	293	582	657	175	460	308	440	284	313	96	412	122	822	209	449
PLD1	657	1045	623	912	1283	1040	825	596	410	538	853	1151	1508	807	693	1043	539	789	1181	543	615	325	226	330	935	1335	1294	1463	1482	458	487	719	805	669	1182	1330	685	851	680	1238	612	1266	975	849	928	2048	543	1520	1026
ATP12A	20	6	74	86	12	13	174	613	129	343	257	43	43	116	92	49	50	33	152	413	196	176	28	9	37	69	166	327	3	6	73	91	8	123	29	163	404	39	18	18	6	63	897	209	160	278	18	556	10
WDR62	85	30	286	194	274	22	20	88	189	45	86	18	113	47	24	48	8	49	27	87	41	42	16	16	33	149	19	52	52	23	29	56	67	29	86	70	62	68	32	10	15	26	27	28	43	20	54	34	53
DLG1	3383	3925	1827	2165	4368	998	367	1772	1911	1201	1730	1428	3197	1942	1525	2923	760	1627	1157	2106	2139	1399	304	968	2333	2750	2982	3073	1043	1019	811	1185	2311	627	2772	3973	1536	646	2260	1587	1918	2147	1309	835	1323	580	2498	1217	1145
RAB7A	6896	9451	8431	8312	8526	11563	6803	9010	7881	7186	11372	17067	11508	11366	8189	10212	11676	10522	11091	7764	13736	7935	10625	8036	9663	16946	10925	10681	13576	8872	13677	14937	10145	7908	8752	9788	8201	13028	7863	10577	7474	9700	12043	14297	13448	12989	8966	14875	11833
BCAP29	30	32	18	36	32	17	22	20	13	16	31	76	62	24	14	43	17	29	27	29	63	35	6	12	72	63	109	94	39	16	28	13	51	21	20	50	28	46	29	36	38	38	36	30	46	38	28	58	37
SEC31B	643	317	799	304	317	122	81	169	142	116	201	79	155	304	141	541	99	172	70	357	146	221	115	146	138	340	66	130	187	184	108	216	434	131	172	534	231	153	229	114	132	139	148	173	151	98	96	274	293
SART3	2032	1740	2336	2124	1958	925	498	1195	1246	797	1138	786	2265	1742	897	1754	586	806	587	1516	1118	1005	676	833	1217	1458	751	1028	1230	1011	860	1395	1658	657	1465	1850	1396	746	1443	1053	1276	1304	978	1086	1152	548	1564	1149	1252
ARHGAP15	339	583	1285	829	437	1918	803	1030	96	291	660	3110	928	674	652	415	3291	1918	1942	249	2093	605	2820	2268	551	2926	872	1570	2577	1914	1143	1531	634	1397	569	534	1295	3722	606	558	306	670	1836	1447	1742	3677	559	2625	1659
TUBA3D	0	0	0	0	0	0	9	3	0	0	1	0	12	5	0	0	0	0	0	6	0	0	0	0	2	0	0	0	12	0	1	0	0	3	0	0	3	0	2	3	0	0	0	25	0	0	0	0	0
PAX2	2681	1494	1	0	0	544	28	1122	1077	810	1329	662	1920	1448	746	3611	174	258	49	1377	1085	1638	223	775	1146	421	187	429	446	575	679	698	1767	216	459	1077	712	96	1054	792	928	890	678	726	779	270	1070	883	802
EXOSC7	727	580	743	738	627	243	218	495	690	238	669	307	726	997	364	713	108	317	157	747	348	436	118	335	423	371	140	234	319	232	378	481	1074	169	587	674	483	200	513	498	531	340	327	394	406	230	642	249	421
KIFAP3	1366	1088	640	694	632	292	103	398	492	230	348	339	733	863	387	936	119	214	126	1077	594	516	135	238	542	432	161	299	361	307	312	463	868	212	552	773	557	146	667	509	881	475	469	382	432	170	928	428	612
MKRN2	1064	1068	786	850	909	430	205	669	779	436	591	539	977	891	502	1009	423	303	342	817	782	550	304	389	686	786	683	620	526	390	380	577	938	291	714	905	596	324	738	669	819	587	666	578	705	252	701	642	494
MCM6	720	259	2044	2409	1799	250	92	691	915	189	464	173	858	520	189	467	65	456	288	754	208	228	101	109	213	708	114	223	300	141	336	557	369	240	716	522	618	152	251	154	212	314	208	403	367	100	398	221	542
REXO2	827	971	908	1310	1684	509	207	788	1088	533	803	662	1036	1093	634	909	342	742	646	1103	742	712	162	332	629	797	847	730	246	267	308	451	1222	220	1095	1277	660	229	639	733	850	625	454	592	523	306	748	496	482
RBM7	1172	845	837	929	1052	664	388	676	855	461	754	822	980	875	639	866	568	562	613	992	807	739	434	449	545	997	551	735	869	665	573	754	767	547	698	740	696	689	760	597	660	652	659	444	603	603	964	819	608
RBMS2	2643	3133	900	1477	2891	1120	1265	1840	1766	2071	2389	2415	2298	1827	1701	2824	1257	1724	1549	1452	1982	1957	272	721	2094	2962	3992	3326	580	1272	1221	891	2588	682	2477	3658	1129	1095	2029	2730	1493	2308	1404	1875	1348	820	2218	2076	627
BAZ2A	5029	5993	5416	5195	6558	4655	3076	4814	2619	3015	4484	3969	5515	4676	3494	5371	6696	3656	3635	3203	6862	3332	6258	4414	4789	7903	5414	6659	7380	6550	3161	5337	5288	5456	3629	6459	4701	5426	4656	4391	3123	5012	5071	3443	6275	6378	3638	4524	6605
PTPN23	1948	1624	1085	1464	2120	1084	539	1399	1443	905	1623	1004	2316	1806	1109	2653	501	912	533	2000	1518	1647	577	731	1362	1829	717	1331	1434	1660	777	1313	1677	633	1354	2118	1177	1004	1854	1105	1505	1347	1480	1336	1394	610	1435	1351	1386
MLH1	1029	769	1045	1259	1085	668	322	650	908	338	646	363	893	939	440	931	164	365	192	1245	622	428	271	362	609	879	247	493	629	465	508	740	771	318	775	854	651	324	733	443	880	478	548	405	532	307	855	453	840
UNG	1350	812	1259	1274	1368	452	75	998	1325	324	783	409	1324	968	557	1131	120	340	179	1349	881	1056	123	440	670	460	257	348	324	268	308	419	1174	182	879	937	750	81	749	439	908	592	408	438	496	207	843	377	417
FMO4	228	236	212	901	871	55	46	139	99	159	168	143	230	114	155	142	129	222	226	133	106	76	22	50	119	340	394	417	50	17	53	112	198	40	242	313	138	183	102	86	144	98	100	116	137	46	65	101	50
KLHL20	551	381	503	481	640	226	97	291	285	173	197	176	467	330	199	446	112	156	102	459	303	216	128	249	291	319	187	245	357	236	135	264	285	166	369	560	257	162	378	216	344	271	225	195	254	91	433	167	299
RGS11	24	7	8	16	18	17	0	7	5	6	20	7	33	24	8	135	5	15	1	52	27	19	1	20	28	18	14	19	0	23	5	9	49	6	21	18	4	0	23	8	26	2	15	6	16	14	10	7	36
SLC46A1	1322	1118	657	749	637	312	93	803	707	371	614	362	995	693	401	1133	75	243	49	796	631	650	178	417	505	326	126	194	356	310	447	567	746	176	478	731	541	94	886	472	927	597	329	404	561	181	877	370	513
PLXNA2	1412	1576	647	1269	3265	432	121	639	529	590	818	788	1408	771	614	1172	296	576	336	670	906	768	339	411	1028	750	698	998	761	634	354	488	1037	325	1430	1176	435	378	842	606	692	715	615	468	597	194	816	469	587
SPAG5	445	131	527	469	390	145	67	220	685	126	325	128	188	162	71	298	55	149	63	235	126	172	89	74	143	284	42	104	197	165	147	142	202	95	163	195	236	98	109	61	91	129	140	110	138	47	171	134	215
ANKRD13A	2364	6640	3850	4068	6504	4517	2815	5083	2875	5106	5858	7547	6147	5363	4884	5188	7615	5467	6457	3034	6883	2127	4371	3782	5543	8717	10504	10025	5974	3689	3498	4860	6037	5929	4150	4926	4124	6367	4328	6308	2892	5896	4828	5848	6149	6165	2707	6065	4502
TPD52	2299	2540	927	1189	1661	738	119	1951	2310	1181	1637	1161	2927	1491	990	2211	318	592	460	2667	2132	1922	199	847	1681	1143	722	957	641	765	657	794	1759	362	1926	1922	1221	315	2277	1275	2046	1161	1150	713	809	369	2099	1033	1206
ACACB	1142	838	298	200	275	250	31	522	445	282	705	456	715	453	339	1350	104	143	85	689	472	593	97	393	905	288	125	208	272	232	183	308	835	164	451	761	486	107	738	415	437	399	291	327	310	127	587	338	357
TRAF4	3456	4844	2292	2223	3846	2649	1971	3819	3602	4833	6289	6141	6648	6056	4249	5284	2431	4958	4309	3499	4586	4059	677	2005	4245	4015	5215	3597	1161	1532	3105	3711	5186	1255	4494	5871	3189	2496	3263	4086	3812	4213	2564	4650	3010	2177	4752	4208	1642
PAG1	619	837	3821	4621	2087	3175	1520	1084	192	355	1758	1499	1210	1568	543	1093	2665	1309	2024	589	1460	670	1267	2488	1079	5131	834	2567	4505	3969	1818	4081	1369	3108	1431	1380	2252	3287	994	1149	453	1744	2290	5029	2131	2597	684	4311	3257
GPATCH1	358	372	343	434	533	150	52	241	263	118	307	167	419	314	140	401	131	153	89	371	214	202	175	174	230	198	87	176	237	166	146	176	335	99	278	417	281	114	269	195	236	309	163	176	193	89	287	158	240
ICAM3	931	3272	3823	2774	1328	10742	4237	2843	818	905	2111	9826	4333	3415	2132	1381	15687	5576	10754	1453	11193	3432	27918	9416	4570	9430	2924	8187	18069	11018	5422	7012	3337	5400	1895	3201	4535	15315	3870	4584	2621	4789	12030	3089	10071	36955	2549	7309	13623
NT5C2	4251	7237	4668	4344	7273	5433	3561	6834	5583	8617	7749	9800	8265	6400	7091	7805	8060	7086	7682	4155	7560	3675	5257	4352	7168	9250	9560	10277	6371	6206	5892	6941	7793	6172	5856	9158	4553	6442	5087	6543	4178	5085	6285	6052	6389	5966	5667	8629	4958
MCAM	64	41	669	414	239	13	23	16	16	16	30	53	41	28	25	42	15	114	49	59	27	11	11	4	42	33	17	16	10	6	8	11	32	33	97	166	63	0	2	13	8	71	20	18	21	13	15	16	16
GPC4	3451	1145	234	1002	1108	393	141	1777	3297	403	705	240	793	1423	988	1423	93	214	75	3264	1127	1521	107	665	625	276	127	215	522	1001	346	521	1538	203	486	689	583	172	1434	735	1586	846	384	497	455	160	1513	496	585
MBNL3	1326	1298	1387	1219	1946	161	145	455	499	269	374	298	794	409	301	577	133	176	86	647	395	288	136	233	296	649	316	532	488	178	252	348	563	272	675	921	562	168	701	265	481	486	296	185	308	101	610	219	481
CAMSAP3	1812	1931	447	470	1231	552	540	1078	985	753	1454	1359	2033	1717	1025	2052	487	771	535	1372	1564	1812	140	619	1639	1183	1404	1104	493	582	821	935	1786	321	1403	1944	792	410	1470	1761	1350	988	1145	1166	868	329	1284	1226	551
RAP1GAP	2726	2804	112	105	132	1048	96	1570	1016	908	1918	1354	2304	1433	894	4012	232	399	229	3307	1927	1950	229	911	3299	628	363	512	909	286	849	1159	2714	472	712	846	1372	157	1682	1080	1188	1000	1910	1334	805	425	1576	1107	963
XAB2	2342	1753	1511	1341	1468	975	715	1230	1349	761	1550	1146	2213	2207	1136	1837	761	1200	817	1998	1520	2161	1041	1015	1154	1542	552	962	1508	1131	1129	1632	2010	579	1313	1668	1259	1023	1391	1316	1505	1389	1223	1373	1300	901	1624	1358	1361
ARHGEF1	3808	4361	8780	6128	4989	6081	3827	4432	1976	1779	4749	4824	4649	6065	3613	5260	8717	6010	5492	3146	6901	4490	12105	6028	5004	8495	2599	5859	12687	8760	4592	7761	5899	7287	2641	5982	6460	7133	3556	3664	2752	4980	8301	6743	8039	11997	3346	6738	11129
STXBP2	2258	2588	2353	2288	2029	4233	3454	2930	2199	1438	4559	3229	3334	4040	2029	3710	4374	5139	4437	2261	4030	3993	5909	3637	3529	5940	2176	3664	5973	4565	3803	5105	3138	2919	2387	2762	3181	5792	2274	2646	2309	2817	4460	4742	3913	6180	2747	5823	4752
MAP2K7	1532	1444	1257	1173	1489	1156	714	1142	893	687	1478	1332	2027	1854	1074	1958	1038	1064	815	1219	1544	1607	1339	1005	1191	1549	776	1230	1631	1037	1078	1494	2049	659	1079	1661	1399	908	1250	1249	1262	1324	1323	1139	1344	1129	1387	1594	1700
NMRK2	0	0	0	6	0	0	2	0	0	0	1	0	2	0	0	0	0	1	3	0	0	0	5	0	0	0	0	0	1	0	0	5	5	0	0	0	0	0	3	0	0	5	0	4	0	0	0	13	0
DGKD	1067	882	1383	987	864	540	359	677	496	524	728	848	1024	796	618	1126	642	541	595	939	1068	601	1373	1092	1059	1761	514	897	1871	1508	499	881	829	688	466	957	878	890	673	515	597	662	1087	575	929	725	1151	679	1409
CTTNBP2	1024	889	50	260	140	155	27	893	1092	508	625	322	843	599	578	1852	66	61	23	845	591	655	56	390	381	141	116	221	421	757	178	335	703	164	260	358	204	33	585	439	661	295	259	123	345	77	1339	300	370
ACTL6B	0	0	0	1	0	0	1	0	0	0	0	0	0	0	0	0	0	0	0	0	0	0	0	0	0	0	0	0	0	0	0	0	0	0	0	0	0	0	0	0	0	0	0	0	0	2	0	0	0
RARB	398	367	100	585	1503	147	42	228	257	250	190	244	629	242	139	267	123	124	143	196	157	157	21	31	214	263	314	272	41	63	63	110	270	33	724	465	122	149	197	174	154	401	30	86	135	29	141	122	53
TOP2B	4440	4288	4925	5417	6817	2083	650	3233	3420	1776	2123	1720	4265	3817	2214	4420	1211	1453	941	4048	2690	1855	1235	1925	2456	3324	1383	2410	2868	2428	1567	2431	3703	1437	3736	3933	2647	1344	3555	1881	3113	2582	2231	1504	2340	1069	3418	1842	2605
TM9SF3	10726	12125	5638	6637	8641	6006	1462	9289	8831	5715	8186	6887	11448	9515	5173	12782	3877	3937	3084	10507	10733	6952	2563	5611	9165	7839	4984	6921	6815	5897	3916	5917	8693	3179	9022	10998	6852	3667	10846	6639	10808	7267	7919	4692	6581	4108	11775	6725	7792
NFKB2	2428	4838	5916	7961	4574	18989	9931	6068	1609	4688	10582	16563	8188	10044	6431	5652	15497	10559	17796	2530	8808	4943	11733	14053	8552	19208	6138	12741	19802	20510	13836	22823	6782	12325	4190	6132	8132	23403	5527	10165	3732	8448	15905	6594	16058	20141	7283	12805	21363
UBE2T	169	60	296	379	305	93	3	66	224	30	105	37	138	99	29	73	14	95	57	99	93	121	7	23	60	113	33	59	45	24	74	49	69	30	166	126	76	33	29	34	73	42	39	57	53	13	102	52	51
PPP1R12B	905	1112	1364	3007	4573	636	178	659	373	349	473	401	1648	522	387	851	640	343	324	415	719	331	3125	730	765	977	602	1273	1112	818	240	351	802	1045	1569	1628	841	397	735	533	620	514	822	353	541	908	525	533	1600
DNAJC10	5402	6453	2215	2127	2105	2462	606	5272	5917	2731	4684	1594	4320	4335	2150	7699	741	1022	517	7262	5855	2157	802	1817	5347	2993	1120	1804	3635	2663	1806	2320	4535	1815	3209	5329	2816	929	8122	3543	6757	2655	3604	2039	2513	939	5198	2492	4049
GTF3C1	2757	2992	1949	2567	3959	1289	663	2024	2038	1276	2360	1359	3100	2382	1793	2839	989	1456	849	2161	2328	1856	813	1142	2152	2347	1825	2281	1664	1255	1156	1726	1941	894	2394	3270	1637	1123	2389	1576	2183	2002	1696	1294	1643	740	2370	1620	1611
IL4R	3167	6681	7009	9745	8728	12087	5797	6876	2886	3079	7190	10829	7779	7519	4444	5420	9737	11517	15777	4134	7032	4098	7701	5518	6492	20487	9075	16369	14482	19535	7144	11231	6740	8650	6005	8207	6333	16047	5709	7427	3836	8311	9419	7514	10037	17092	4520	14528	9050
USP33	2379	2132	2214	2161	2760	1089	282	1464	1421	1109	1120	950	1899	1293	987	1847	846	712	637	1709	1589	861	810	923	1505	1516	1250	1498	1743	1001	684	1169	1454	1094	1500	1630	1123	647	1632	1015	1384	1485	1222	856	1233	744	1521	1024	1225
PAK3	65	68	31	13	14	18	20	20	11	6	16	24	72	35	39	209	3	3	1	128	55	40	9	8	86	21	7	29	15	5	15	37	103	15	11	64	36	5	37	48	30	21	34	4	24	18	54	30	16
CAPN6	3386	261	0	0	9	16	9	314	647	65	98	43	38	36	66	471	5	47	9	1175	131	169	17	114	469	9	9	34	49	1098	113	96	312	22	29	101	134	21	252	84	538	56	104	51	17	49	156	17	199
DCX	19	0	2	0	0	2	3	4	0	0	7	2	2	1	0	0	0	0	2	2	0	2	0	1	18	0	2	0	2	0	0	0	6	1	0	0	1	0	1	0	2	0	5	0	3	1	2	0	3
SNRPA	1137	1007	1092	1119	926	579	329	947	1841	524	1170	550	995	1134	807	1242	149	627	453	1681	765	1078	231	325	916	877	310	462	611	497	651	762	1244	312	984	1237	839	422	1152	692	865	680	704	654	641	284	956	626	696
SPAG6	1195	826	13	3	1	32	0	364	1038	139	279	65	95	34	36	67	45	8	13	644	39	197	63	32	33	19	15	14	55	20	6	38	627	56	0	29	2	9	335	201	431	428	25	100	149	19	423	196	203
EXOSC5	401	367	600	897	541	218	251	270	334	128	399	241	527	713	244	369	96	219	136	548	328	531	135	160	258	476	100	172	284	71	557	732	486	152	526	528	371	130	296	265	280	348	197	300	338	111	404	158	353
DYNC1I2	3461	2448	1863	1785	2481	1631	1351	2130	2645	1280	2845	1759	2896	4056	1952	3267	723	2362	1532	3495	2353	3041	745	1128	2066	2218	2008	1860	1529	1003	2074	2226	3581	830	3028	3816	2120	1113	2190	1668	2413	1910	1611	2142	1959	786	2773	1532	1804
APBB1IP	572	2205	3090	2284	1403	6290	2546	3474	305	1166	1891	6327	2193	2755	1672	1306	8855	3833	4070	511	6198	1748	8863	4823	2947	9180	1955	5908	10365	7513	3545	5232	1871	5717	1926	1810	3401	8190	2124	2499	1052	2712	5930	4377	5637	10216	1498	7690	6206
LRCH4	354	650	569	689	757	725	269	538	228	380	580	798	543	600	367	662	1054	546	616	269	1085	295	1351	762	614	1111	573	948	1587	952	411	710	509	610	464	618	600	839	494	535	414	674	1150	591	957	1345	472	921	1199
FAM76B	819	729	624	589	743	432	182	515	323	287	492	578	807	501	293	772	560	379	337	475	582	375	471	371	537	602	348	515	766	510	429	620	517	437	409	677	568	404	534	354	408	449	466	456	432	483	494	828	626
SIRT6	698	645	591	652	597	802	702	511	607	360	1015	706	898	1020	430	916	466	696	450	708	825	865	685	626	605	811	299	488	953	452	888	1016	914	287	557	793	627	722	599	476	670	666	743	688	823	593	766	662	878
TYR	0	0	0	0	0	0	0	0	0	0	0	0	0	0	0	0	0	0	0	0	0	0	0	0	0	0	0	0	0	0	0	0	0	0	0	0	0	0	0	0	0	0	0	0	0	0	0	1	0
POLD3	767	747	771	1043	1110	437	171	509	720	316	599	363	730	654	372	632	346	464	359	586	522	520	328	332	533	597	337	554	514	392	265	579	521	280	712	653	500	388	551	515	371	541	418	395	495	332	707	437	537
ACTN2	0	0	0	1	3	3	6	1	0	0	0	3	4	8	0	1	0	0	0	15	0	0	0	0	0	4	4	2	8	0	0	2	8	0	1	4	0	0	2	1	0	1	0	4	5	0	4	4	1
CAPZB	6158	8826	10583	10020	10032	9195	6113	7992	7470	5013	10095	11209	10813	13398	6885	7318	9983	11156	11726	8429	11928	7520	10609	7750	7537	15742	9367	10337	9997	7429	8927	12964	9210	6350	9104	9438	7862	10955	6730	7036	6785	7685	9501	9317	11344	13508	7661	9631	9774
GPR137B	405	688	1243	1601	1266	1142	841	447	274	505	962	930	964	1137	377	703	355	650	340	352	640	364	446	454	648	1273	608	637	1928	492	1008	2042	641	526	1060	713	627	1153	266	534	258	853	682	537	1529	337	557	683	1994
NAALAD2	24	8	1	3	1	0	0	4	1	0	0	0	4	4	0	3	2	0	0	6	0	9	0	0	7	4	0	0	0	2	0	0	14	0	5	11	2	2	1	2	3	1	0	5	0	0	0	0	0
JADE1	1963	1635	972	851	668	828	601	964	1135	556	881	799	1603	1369	801	1501	1585	622	627	1078	1423	1521	1250	923	957	870	455	781	1582	1042	658	1087	1717	567	538	1100	1150	873	1281	991	839	920	860	740	1014	1471	1030	787	1302
SLC25A43	168	229	626	561	749	140	115	170	160	113	203	160	412	239	117	331	58	129	120	244	221	179	47	49	166	392	224	252	246	84	149	239	319	121	482	414	205	129	131	128	182	217	145	145	121	46	136	166	228
UBE2A	2642	2064	2268	2617	3018	1679	757	2158	2625	1426	2228	1848	2600	2708	1627	2662	1304	1528	1238	2743	2412	1968	1424	1585	1910	2563	1664	1866	1921	1308	1489	2136	2140	1192	2182	2452	1919	1528	1890	1694	1890	1606	1797	1762	1862	1836	2596	1762	1956
FGFR1	2814	2134	109	186	181	515	154	3063	3046	1728	3563	666	2114	2176	1996	6581	52	149	60	2605	2443	2952	324	2502	2179	113	60	37	1298	1007	727	1080	2270	228	96	293	681	69	4323	2202	2382	2008	1010	1541	980	146	6141	1860	690
FKBP6	12	1	0	0	0	6	4	0	0	0	0	8	0	0	1	0	3	0	0	11	0	4	4	0	0	0	0	0	0	0	4	8	13	0	0	2	1	0	1	4	5	3	0	2	10	1	7	3	0
SMC1B	7	1	5	17	14	0	0	1	16	10	5	1	3	6	5	6	0	30	6	2	0	0	2	3	0	2	0	0	0	0	6	0	9	0	0	2	3	0	0	0	0	0	0	5	3	0	1	0	0
FBLN1	15386	1539	2566	8308	8160	1183	246	7415	16189	513	800	936	4182	6855	2528	4837	351	1064	580	14931	2531	12157	432	4593	1085	795	366	746	546	17602	320	371	4860	511	2249	1848	566	456	2793	2803	3742	2711	763	1904	1515	312	7722	911	293
ITGA8	407	20	88	20	66	7	3	84	12	16	34	10	2	15	6	28	15	2	2	150	39	19	9	0	20	3	0	0	0	2	0	0	39	1	25	222	14	3	15	2	15	13	18	9	6	9	1	5	9
CST7	213	356	1621	1269	557	741	1029	698	94	179	606	1484	869	1120	232	356	1290	1199	1117	242	783	482	1904	828	537	1878	377	796	2175	1146	889	1747	325	254	543	440	692	1532	533	640	380	351	1713	828	1425	4508	417	1034	991
MAP2	126	139	26	65	232	66	93	27	26	28	15	49	41	47	93	55	17	138	57	52	30	9	8	1	47	27	67	28	2	10	34	23	101	1	134	164	13	19	46	89	22	70	4	19	26	8	51	31	22
PIAS2	1083	685	616	376	451	262	144	473	561	247	512	291	595	518	341	776	143	192	181	806	541	619	118	247	396	365	180	248	266	212	285	397	639	152	392	510	376	189	544	333	444	369	392	319	358	138	628	328	351
AMPH	40	0	11	65	11	0	9	2	12	0	1	0	5	0	6	1	4	0	0	44	2	10	8	0	7	4	0	2	8	23	18	6	4	1	2	12	3	0	0	2	0	3	2	7	7	0	0	9	6
ARAF	2926	2039	1587	1732	1833	1992	1333	2347	2454	1262	2338	1833	3234	2863	1467	3486	1332	1515	1060	2960	2399	2201	1742	1508	2175	2437	934	1610	2467	2069	1540	2120	2464	1110	1904	2504	1872	1536	2369	1636	2242	1825	2341	1537	2006	2023	2595	2167	2421
MCCC1	1183	924	676	901	1061	337	150	749	807	314	619	365	875	672	412	959	109	366	154	810	487	433	135	406	589	559	367	427	305	238	265	382	784	210	773	748	501	203	636	501	752	477	327	261	428	170	796	374	429
LAMP3	562	538	2288	2311	1847	815	732	762	487	690	738	589	1175	1588	410	696	362	430	470	529	478	342	401	458	1017	1303	381	724	2363	616	795	2596	957	1419	536	800	920	1097	421	641	398	945	595	251	1370	335	958	518	1718
FAP	74	34	74	84	83	52	32	24	0	4	28	19	21	22	14	16	24	77	24	56	15	5	22	11	114	94	1	11	17	4	46	87	29	115	36	38	49	51	14	14	1	36	44	32	16	2	9	24	16
NEBL	1826	1865	1550	3751	7004	1000	365	1335	1082	1075	1021	1398	1703	1436	1145	871	960	1225	981	902	1681	1134	372	238	726	1501	1823	1959	263	537	672	941	1370	408	2471	3257	737	664	1303	1117	864	1152	781	767	467	431	863	584	544
ACER3	932	1341	1222	1749	1720	882	524	655	763	448	900	743	944	1000	727	1209	1040	1425	1479	924	1098	918	341	504	967	1712	1660	1715	1162	630	771	1095	791	768	1393	1392	862	621	947	1132	672	1111	860	1315	1012	825	1047	1147	835
UBE2K	2892	3432	2675	2478	2797	1736	1297	2343	2604	1800	2699	2546	3345	3039	2041	3291	1852	1962	1905	2811	3346	1992	1190	1584	2349	2931	3070	2336	2091	1562	2271	2795	2668	1222	2355	3223	2218	1711	2322	2118	2314	2203	2188	2575	2230	1611	2780	2062	1892
PIK3C3	1250	1289	1061	1317	1141	947	332	964	849	557	909	891	1227	1069	735	1247	725	686	454	1075	1149	775	890	740	1014	1301	684	994	1402	959	635	1141	1070	789	994	1153	929	907	1039	721	872	828	744	705	844	908	1034	682	1066
N4BP2	620	568	679	733	696	325	197	323	393	254	340	283	523	398	300	640	130	207	314	668	357	177	109	201	261	538	327	344	389	331	255	304	488	440	371	607	381	193	653	305	329	987	308	259	379	149	448	282	425
TIGAR	356	256	392	275	390	166	175	192	202	139	286	183	348	322	152	351	123	176	100	242	255	260	121	132	174	277	180	178	203	116	191	201	353	151	302	566	270	129	186	197	263	158	258	219	211	78	353	212	239
TULP3	791	819	249	312	532	174	75	500	685	306	490	309	583	501	407	636	186	389	216	650	376	512	61	174	334	427	436	300	221	207	204	332	492	136	410	641	252	106	548	458	562	373	306	267	317	101	539	316	272
SYNJ2	1692	1148	682	959	1583	744	135	785	1016	1100	989	521	1961	1011	1015	1707	253	380	313	1033	1352	1413	228	469	941	775	524	780	489	660	515	577	1015	388	896	1632	679	231	1401	746	841	1064	668	522	522	185	1476	673	549
ADCY2	283	271	6	6	0	12	29	21	36	15	20	19	7	81	36	56	18	27	17	92	68	88	10	5	95	37	20	24	7	18	15	16	88	9	11	203	33	3	65	18	42	34	4	24	47	3	30	36	42
PPP2R5C	4824	3738	4573	3772	3850	3344	1094	3494	3129	1989	2906	3545	4100	3772	2470	3526	3058	2213	2165	4119	4318	2548	3249	2860	3091	4586	1851	3226	4412	2972	2166	3620	3879	3244	2847	4010	3390	2929	3398	2991	3281	3065	3787	2500	3053	2982	3319	2452	3857
PMS2P1	224	218	229	310	164	38	46	171	234	53	223	96	226	263	108	207	61	58	97	270	182	160	35	88	124	218	60	103	90	63	124	175	184	80	209	267	172	75	168	81	245	95	118	122	82	62	197	114	162
RBFOX1	0	0	2	2	1	0	7	0	0	0	3	0	0	4	0	1	1	0	1	1	2	0	6	0	0	0	0	0	2	1	2	3	0	0	1	5	0	0	1	3	1	0	2	1	1	0	0	2	1
GNB1	9928	10424	10883	13205	11555	12820	4902	10082	9072	5796	10393	10292	11950	12316	6766	10481	10316	8097	7943	10504	12305	7950	10743	7395	9211	18178	5397	9956	15637	10156	8637	13559	9109	7899	8966	10482	8973	13754	8693	7491	8052	9885	11141	10318	12985	12552	10468	10809	13852
HOXA9	25	35	215	187	390	20	31	14	4	4	36	51	208	47	33	18	12	88	113	6	17	13	7	3	78	147	161	154	4	7	3	0	10	1	326	167	79	94	12	54	67	138	2	24	30	7	1	4	3
EDN1	77	85	472	734	650	645	188	201	121	250	676	4376	1306	198	943	402	313	1105	1440	178	209	189	110	405	306	1093	1042	1025	562	1883	526	885	438	579	324	353	508	831	679	222	51	686	429	805	339	621	123	274	252
MLLT10	973	697	900	939	1057	406	179	477	561	198	524	295	703	592	376	912	236	250	175	728	443	369	176	290	355	618	328	353	476	318	360	395	676	313	557	882	568	258	458	375	417	446	288	327	451	152	495	339	602
ZCWPW1	313	340	241	158	175	62	57	116	210	63	160	118	181	179	129	270	110	123	130	202	114	234	128	150	142	122	60	111	119	128	153	148	307	83	119	285	183	92	198	171	166	143	161	156	148	153	142	102	191
ADCYAP1R1	1426	282	11	2	13	26	110	2112	3556	74	54	8	602	1516	580	1787	0	33	0	4445	288	436	73	282	156	8	0	0	48	1410	35	121	404	58	0	26	32	14	1312	229	1326	559	84	184	417	35	598	63	143
FGF20	62	29	0	0	3	1	2	10	28	0	27	1	8	42	30	28	0	0	0	21	4	29	1	5	10	3	0	0	3	1	5	1	32	1	14	4	3	2	10	4	37	7	0	1	7	2	26	8	0
P2RY10	320	234	1363	772	519	191	142	176	73	86	161	244	138	379	290	139	575	153	226	227	336	81	1173	486	336	472	89	272	1034	675	466	718	260	900	78	414	417	224	320	283	103	235	429	337	310	328	312	159	793
ITM2A	471	392	2331	1324	726	177	93	311	250	146	181	154	375	370	147	539	87	144	67	603	147	98	37	358	175	262	35	82	189	77	256	629	381	203	80	388	710	139	491	241	371	111	267	120	196	68	490	138	293
NRDC	4063	5183	5960	6126	5603	6968	2396	4872	2990	2169	4664	5749	5219	4802	3145	4968	8400	5296	5430	3732	6875	2894	6973	6594	4694	9278	3775	6614	8076	7278	3928	5823	4495	6034	4605	5484	4482	6930	4155	3918	3653	4733	6731	5416	6275	11069	4124	7020	8197
VDAC3	3491	2369	2647	2523	2067	1327	469	2250	3197	1142	2209	1188	2339	2917	1493	2425	913	1064	893	2738	1840	1739	827	1018	1860	1832	926	1277	1267	737	1209	1689	2795	779	2108	2164	1790	849	1993	1178	2247	1624	1549	1384	1392	878	2303	1238	1529
PCM1	6025	4672	3244	3994	4291	1578	511	2863	3878	1700	2661	1453	3390	2789	1753	4076	1195	1177	750	3189	2141	2155	1118	1655	2053	2391	1673	2128	2512	1597	1436	2241	3118	1149	2403	3655	2375	928	3313	2034	2641	2423	1877	1935	2352	800	3494	1638	2234
TNRC6C	1189	790	785	720	627	425	490	626	470	269	704	446	809	799	328	885	321	414	254	692	379	741	403	397	513	494	166	404	777	891	529	629	760	299	351	830	701	371	701	478	479	451	400	530	519	497	590	526	690
CBFA2T2	1169	1105	903	1088	1675	426	182	673	647	479	969	452	1507	877	463	1244	361	497	252	782	646	695	238	415	776	764	623	686	670	419	379	722	1050	369	976	1418	683	433	850	697	585	679	472	692	579	306	668	608	557
BRINP1	7	54	105	585	310	70	22	40	23	65	73	72	238	113	36	114	39	61	72	152	126	31	4	9	181	57	67	82	19	4	59	100	72	23	149	82	85	81	42	41	44	199	73	93	47	20	19	80	17
ITCH	2155	3633	2318	2542	3576	2247	1572	2491	2117	2726	2542	4707	3964	3210	2719	2785	3089	2471	2757	2312	3835	1338	1839	1868	2529	4565	4546	4527	2835	2343	1771	2353	2599	2063	2496	4080	1988	2133	2798	2924	2008	2214	2246	2894	2926	2512	2461	3130	2704
PKD2L2	13	0	0	7	6	3	3	0	3	5	8	0	0	4	13	10	11	6	4	9	4	7	1	0	7	9	0	2	1	0	0	3	5	6	1	9	6	0	19	4	7	0	3	4	3	5	8	0	20
TP53INP2	888	4543	1097	1820	4601	2461	3801	4963	2778	7835	5211	13444	5860	6416	7096	5438	6356	4638	4512	1863	7212	2543	3998	2610	5400	6348	7251	8746	4406	8824	5876	4457	5626	2941	3442	7451	3035	6345	3560	3876	2733	4445	4697	4804	5958	6354	4163	5373	7851
SDF4	6898	5311	4664	5617	5187	5772	2551	7557	7582	3693	9162	4944	8468	9094	4272	10840	2708	3849	3291	9240	8554	7667	3098	4029	8322	5622	3158	4056	6355	3816	4593	7285	9252	2877	5511	8346	5093	3312	8017	5686	9116	5956	6636	6672	6323	4011	8887	5673	6026
MYH7B	86	37	6	7	19	9	1	16	25	8	43	37	74	72	30	103	15	36	1	22	47	65	6	47	58	14	16	17	28	8	21	35	59	4	11	26	27	8	28	20	34	16	4	42	20	15	27	8	20
BPIFB2	1333	295	0	0	0	307	34	32	72	4	21	6	64	52	20	97	0	9	3	290	246	829	23	549	122	14	8	26	75	121	94	189	626	77	14	47	32	7	549	443	149	159	159	238	4	2	366	7	46
TP73	632	377	562	465	425	12	16	139	330	111	121	54	120	37	31	65	8	40	42	182	29	120	47	21	12	47	10	21	30	12	26	30	203	31	159	92	40	3	225	93	277	216	24	70	54	11	189	66	95
TOLLIP	2039	2288	1939	2117	2681	1766	1031	1787	1706	1246	2502	1871	2641	2580	1392	2496	1424	1635	1327	2093	2374	2063	1432	1390	1897	2585	1474	1850	2485	1076	1551	2278	2617	1145	2805	3008	1688	1408	1761	1619	1987	2161	2177	2480	2116	1297	2251	2358	1950
UBE2D4	962	500	278	307	339	204	98	347	621	228	362	232	486	479	329	603	70	139	49	653	452	504	90	146	303	267	111	156	305	169	220	288	473	93	391	436	275	98	534	344	408	311	257	262	242	110	474	198	295
CLUL1	48	71	0	0	1	19	1	57	52	25	11	8	43	97	19	31	1	13	0	23	27	54	6	48	13	2	3	2	17	22	19	11	56	11	8	38	27	2	71	47	16	35	23	3	19	1	13	7	31
RUNX1T1	156	5	16	11	13	5	10	9	7	7	2	12	0	9	27	0	1	4	0	87	15	11	5	0	10	66	4	2	0	3	2	0	9	0	5	28	15	33	4	0	6	5	0	4	4	0	0	0	0
CDH17	22	44	31	31	58	5	0	21	0	12	15	11	8	12	14	14	6	1	6	10	9	4	15	0	4	46	16	41	9	0	21	18	13	1	42	48	30	5	1	6	7	12	24	12	24	4	17	15	17
THOC1	1068	556	826	605	642	322	102	452	681	257	691	247	653	639	394	889	109	214	136	671	413	627	142	361	352	568	160	250	379	214	318	576	763	210	439	824	524	213	465	333	464	331	302	305	355	121	520	428	442
FKBP7	179	107	72	67	74	39	15	60	92	54	66	30	117	95	93	177	13	24	10	158	102	72	19	74	87	38	43	37	34	61	55	79	124	16	101	140	73	7	115	59	159	61	57	54	61	20	141	53	53
OSBPL6	167	103	163	329	260	16	18	25	58	20	33	16	22	24	28	45	16	26	6	117	38	39	118	15	13	24	7	16	22	5	38	26	16	14	24	26	26	16	44	47	59	34	24	29	31	10	32	35	56
SLC1A3	464	385	1355	6888	4726	628	944	152	195	115	556	202	612	464	118	644	222	387	172	130	121	145	241	137	247	868	129	338	1574	334	754	1489	515	313	1167	497	308	457	123	222	184	356	178	534	772	111	270	582	1582
XRCC5	8476	8671	7392	7234	8481	5988	2057	6852	7174	3936	6238	5349	9019	8515	4816	7300	5058	4734	4110	7553	7238	4318	4589	4984	5361	9031	4468	6695	7246	5268	3667	6356	6130	3568	7885	8414	5385	4781	6752	4212	6743	6034	6498	4680	5418	5755	8510	5520	6716
LXN	587	531	281	383	514	244	101	328	350	230	326	421	640	573	310	540	293	160	167	429	385	205	221	312	515	316	194	283	456	161	268	397	464	171	623	465	329	118	293	237	446	478	328	201	348	318	520	212	352
SP140	368	278	2071	1191	757	924	314	1037	204	376	688	648	366	568	469	244	2225	820	1274	345	1408	461	1803	1570	1568	1435	294	688	1272	1500	743	1934	628	3169	298	424	1593	1398	326	426	126	740	1544	363	1272	2077	440	469	1221
MKNK1	1379	1138	1669	1511	1528	4548	2127	1630	675	771	1990	2051	1654	2207	988	1713	2614	2336	1925	729	1581	1020	2465	1918	1564	5327	1514	3321	2930	4029	1875	3281	2031	2187	2307	2065	2629	4956	1146	1538	833	1455	2089	4114	3227	3934	1653	6870	2602
TNS1	1613	1503	1565	1953	2171	738	665	615	711	271	576	1017	1945	1442	826	1826	303	819	412	1310	698	760	302	550	737	1426	634	807	1492	469	863	1126	1169	344	1689	873	1037	544	1212	458	829	1453	259	761	618	251	717	460	1615
REXO1	897	960	1267	1473	1286	943	680	799	685	551	1049	681	1257	1416	661	1283	652	675	547	928	905	956	866	563	757	1407	480	874	1419	858	644	1160	1018	524	1015	1398	837	952	832	642	754	1012	1079	1008	999	744	1037	936	1204
SAR1A	3905	3186	3029	3256	2820	3166	1335	3052	3253	1561	3062	2685	3486	3781	2387	4471	2667	2430	2151	4163	3742	2620	2175	2674	3392	3701	2514	2991	3136	2819	2051	3165	3341	1688	2617	3582	2729	2759	3256	2770	3192	2693	3041	2444	2671	3102	3509	2925	3085
CDC14A	752	487	401	273	411	281	89	184	239	117	172	214	344	207	163	319	224	120	91	322	383	229	206	327	188	314	153	258	475	273	185	339	319	285	223	320	224	175	348	250	291	243	176	205	284	217	453	208	358
RAPGEF3	3640	1979	610	490	1704	1528	183	1650	1233	1272	2599	1325	3331	1958	1693	4358	1067	2064	2361	2262	1975	2170	297	1287	2315	2010	2796	2485	1100	1211	765	1088	3244	1551	1044	2479	1478	589	2229	1844	1963	2296	1933	2004	1234	1792	2037	2147	1003
CEACAM1	939	12607	7446	6250	21284	7091	3755	5869	3366	8088	10780	12571	15773	7078	7974	6853	8174	19700	24519	3817	10867	2719	1530	1662	9388	21048	19038	27716	3458	2356	4028	6347	4869	9225	15166	11811	6084	8383	5091	10575	4871	17260	6556	12759	5866	9891	2605	7528	2036
SENP1	448	376	787	785	799	326	130	359	314	150	301	228	674	482	223	407	224	232	160	414	330	218	193	184	301	503	155	332	520	311	208	417	422	263	525	552	346	201	366	332	301	328	273	234	308	207	394	242	359
DUSP13	0	7	0	0	7	15	6	4	8	0	6	17	0	6	0	5	18	9	0	0	0	1	21	13	3	16	1	19	0	7	0	8	3	2	10	7	9	15	0	3	0	11	16	7	8	14	11	9	1
CIC	2352	2822	2675	3991	3765	2445	947	1889	1443	1023	1976	1893	2870	2536	1462	2857	2265	1419	1741	1712	3040	1909	2265	1545	1750	3870	1525	3468	3865	4083	1302	2720	2337	2043	1908	2864	2056	3222	2466	2173	1843	2619	3014	1789	2711	3406	1812	2605	3143
LIPE	115	222	159	158	217	57	200	102	101	209	204	508	320	423	267	259	259	364	456	181	170	211	45	102	239	430	802	284	95	142	146	201	247	110	224	234	139	172	211	314	131	241	137	160	250	318	147	195	66
FDFT1	3085	4773	2293	2854	2581	2300	928	3627	3392	1982	3623	3114	4473	3343	1811	2944	1438	2720	1978	3909	3142	2431	1284	2340	3329	3515	3187	2792	2533	1556	1470	2034	2467	938	2650	3975	2409	1665	3066	2556	4501	3120	3025	2189	2390	1476	4189	2413	1759
PAFAH1B3	887	578	519	1093	932	249	124	526	996	265	928	501	994	898	532	676	178	472	303	764	714	1101	142	302	458	461	254	325	287	180	400	533	812	128	623	715	491	186	429	436	626	702	403	731	371	228	586	384	303
OPHN1	513	436	107	344	538	95	87	184	253	164	148	183	315	191	199	507	90	133	87	304	173	150	27	133	207	150	276	228	121	160	87	173	372	76	248	382	149	60	441	247	209	218	144	155	181	48	350	348	174
AFM	0	0	0	0	0	0	0	0	0	0	0	0	0	4	0	0	0	0	0	1	0	4	3	0	0	0	0	0	0	0	3	0	0	0	0	0	0	0	0	1	0	0	0	0	2	0	0	0	0
KIF22	1147	514	1783	1730	1454	468	298	736	1485	300	1028	414	1100	1108	530	884	157	475	290	1024	641	943	254	396	709	737	169	340	395	287	516	778	1086	238	742	864	742	199	615	547	598	444	336	536	487	239	750	374	646
SCGN	0	0	0	1	3	0	0	0	0	0	0	0	0	2	0	0	0	0	0	0	0	0	2	0	0	6	0	0	0	0	0	0	0	0	5	0	0	0	0	0	0	0	0	0	0	0	0	0	0
CARMIL1	1342	1452	466	1191	1783	365	43	934	838	734	798	474	1582	954	636	1330	208	295	177	931	1048	644	71	388	856	508	512	686	274	374	289	363	983	203	1071	970	502	173	911	401	995	817	631	266	496	166	1287	490	567
PGM1	2542	2247	946	1307	781	1269	356	2335	2962	999	1729	1046	1578	2712	1398	3481	340	389	293	3108	2094	1641	1088	1091	1874	1408	580	1097	1643	1551	529	868	2488	562	1262	2153	1375	640	2930	1607	2341	1367	1292	984	983	1045	3083	1431	1084
DDX1	3044	2703	2269	2217	2341	1468	448	1820	2897	1143	1936	934	2929	2762	1430	2902	444	876	528	3234	1950	1460	508	1492	2072	1807	846	1253	1283	1241	925	1555	2639	660	2381	3001	1693	575	2494	1469	2578	1632	1636	1270	1511	513	3334	1236	1443
DNM2	7117	9676	6122	7570	8655	7746	5136	7491	4753	4959	8840	15632	12737	10526	7083	10545	8453	9804	10478	6864	10875	7939	7181	7163	8589	15589	11861	12515	11590	8961	7914	10160	9488	6123	8190	10545	7216	7987	7398	8610	6524	9384	10134	10906	10502	10341	7926	12214	9112
EPB41L2	1451	779	1073	1010	868	307	265	721	1749	95	251	159	710	1117	435	668	176	333	152	1968	300	471	231	217	243	681	235	197	838	783	654	1028	497	300	417	523	506	179	398	249	953	769	142	367	813	174	547	285	655
RIMS1	100	11	0	0	3	21	23	53	64	25	35	2	24	27	31	36	0	0	0	114	13	18	2	13	6	0	0	0	23	197	6	7	95	14	3	16	0	0	31	18	22	4	7	24	1	0	93	4	6
MOXD1	191	36	123	51	50	30	5	13	22	9	7	9	15	34	13	23	14	9	0	76	25	3	10	2	30	1	2	4	5	0	5	2	69	1	21	198	32	3	16	6	16	15	20	3	3	9	0	0	11
STX7	2283	2709	2949	2605	2510	3125	1020	2351	1479	1541	2121	2814	3337	2373	1779	2607	4059	1754	1855	2074	4082	1914	3985	2772	2263	3950	2337	2817	4978	2573	1930	3052	2683	2929	2099	2795	2590	1952	2338	2044	1969	2714	2687	2957	3388	3744	2382	2756	3857
RABL2B	1529	978	372	228	400	172	146	546	1045	362	693	277	563	564	429	943	178	294	237	822	384	667	228	238	436	236	151	216	352	233	209	437	1061	179	270	675	352	94	860	525	650	464	256	363	375	128	899	425	350
KEAP1	2824	2156	2520	2813	2929	1213	739	1777	2122	1253	2066	1871	3863	3052	1432	2647	671	1263	968	2578	1895	2434	647	1139	2212	1770	1209	1338	1378	845	1345	2049	2751	658	2480	2671	1700	1177	1795	1804	2243	2001	1496	1749	1714	732	2470	1317	1531
DDX43	18	8	25	14	3	42	0	30	30	14	34	38	128	23	19	5	4	5	9	12	10	3	1	28	2	13	7	7	15	26	0	0	4	7	3	57	2	0	36	38	15	1	17	4	4	10	15	12	10
PTPRH	485	1973	920	1149	2718	826	951	1679	1136	2853	3585	5528	3847	2761	1908	1708	1359	3537	3999	727	1731	715	146	308	2259	2607	3467	3481	452	379	2019	2179	2149	1002	2010	2130	1921	2664	1018	1450	993	2812	2023	2297	2026	1087	1928	1776	531
DCT	15	15	1	2	0	1	0	2	1	0	0	0	5	7	1	2	5	0	0	10	5	5	1	3	0	7	0	0	0	2	0	0	8	0	0	0	0	6	3	7	0	1	6	2	1	1	5	10	0
SLC35C2	2053	1706	1171	1511	1576	1404	499	1597	1702	923	2235	1118	2285	2277	1229	2597	750	955	651	2206	1715	2191	1007	1041	1610	1415	653	1098	1445	899	944	1701	2093	578	1569	2076	1560	765	1561	1327	1929	1327	1824	1328	1480	928	1976	1135	1663
CRYBG3	1278	992	830	1578	2277	399	117	574	663	513	541	499	1239	554	406	933	179	404	267	653	589	354	95	240	524	865	927	933	704	406	216	361	493	349	1141	1384	575	242	881	489	602	648	429	246	392	138	658	477	497
EPHA6	0	19	0	0	5	0	3	1	5	0	0	4	0	0	5	1	0	0	0	0	1	0	4	0	2	10	1	2	0	0	0	0	16	0	0	10	0	0	5	1	0	1	4	0	1	0	0	3	1
SCTR	0	0	0	0	0	2	5	0	0	2	0	0	0	0	1	1	0	0	0	0	0	0	0	0	0	0	0	0	2	0	0	0	1	0	1	0	0	0	0	0	4	0	0	0	0	0	0	0	0
RFX3	1560	1202	418	328	395	261	111	396	749	269	392	298	278	223	260	391	297	128	193	541	352	358	255	253	205	417	236	368	345	258	129	296	699	253	255	395	238	168	673	375	573	546	203	279	325	158	429	316	419
RIF1	1626	1592	2181	2381	2437	922	250	742	768	461	669	503	1288	910	632	1297	554	375	346	977	877	560	564	588	830	1254	366	954	1688	1248	421	896	927	884	991	1345	840	622	1084	679	721	922	771	324	911	459	933	650	1422
RAB21	2382	3166	3278	3746	3130	5458	2217	2859	1929	1986	2543	7490	4152	4002	2855	3210	4583	3651	5332	2278	4501	2476	3619	3506	3154	5756	4268	4154	5071	4667	5341	5848	3442	3598	2426	3061	3135	4626	2707	3201	2190	3247	4408	3964	4951	5692	2805	4613	4949
SLC4A4	6996	1767	57	371	315	1196	198	2981	4388	1578	1348	506	975	1437	2143	7508	121	229	126	5373	2648	1710	52	821	2382	341	373	332	843	1384	673	699	3756	787	427	983	687	163	4078	978	2795	470	508	621	575	208	3125	1060	876
SMARCA2	6279	5728	4127	4893	5232	2359	808	3491	3508	1712	2488	3185	6691	4712	2610	6364	2046	1716	1512	4807	4454	3089	1718	3164	3858	3499	2513	3166	3559	3685	2286	3434	5954	1833	3461	4798	4265	1445	4946	3250	4733	3602	3180	2109	3266	2124	6038	2578	3533
RDH8	0	0	0	0	0	0	0	0	0	0	0	0	0	0	0	0	0	0	0	0	0	0	0	0	0	0	0	0	0	0	0	0	0	1	0	0	0	0	0	0	0	0	0	0	0	0	0	0	0
SESN1	865	605	800	902	1213	233	116	317	391	215	304	292	558	503	226	456	117	195	167	433	274	302	82	224	267	446	306	333	228	176	245	275	690	141	561	869	413	217	471	286	403	421	225	238	293	114	552	314	298
MID2	261	277	169	265	594	77	34	186	170	87	156	106	255	210	115	227	46	67	119	203	146	76	18	76	176	280	273	262	74	88	38	62	98	61	384	340	109	74	252	147	232	186	164	56	85	37	232	130	85
DNAAF6	258	146	0	0	0	4	0	35	106	28	50	10	10	1	6	12	2	2	0	39	6	55	7	11	0	0	0	0	11	6	0	3	111	1	0	0	0	0	77	70	82	44	7	29	27	0	65	16	15
COL5A3	105	191	274	152	102	94	94	90	20	51	37	71	117	286	37	149	43	144	157	208	52	54	31	36	91	207	43	101	198	57	61	177	184	167	148	1067	858	33	26	26	41	94	159	34	182	47	128	74	192
SRCAP	158	154	139	212	256	66	64	92	89	64	123	78	153	112	90	261	45	80	45	92	85	75	70	46	153	102	96	130	181	149	90	124	168	94	98	189	126	68	121	95	109	129	110	94	104	69	103	87	149
PUM3	752	614	1144	1239	847	477	146	469	623	200	502	243	718	871	432	624	98	312	185	839	322	333	158	279	413	576	164	302	393	247	316	542	595	221	599	952	487	253	578	374	532	394	408	245	424	147	680	287	556
CPB2	0	0	0	0	0	0	1	0	0	0	0	0	0	0	0	0	0	0	0	2	0	0	1	0	0	0	0	0	0	0	0	0	1	0	0	0	0	0	0	0	0	0	0	1	0	0	0	0	0
CHRNA3	0	7	10	10	27	1	9	30	0	43	23	79	16	78	54	21	2	1	4	1	36	19	0	0	0	7	2	2	0	1	7	10	17	4	16	5	0	7	1	5	11	5	0	0	3	2	9	26	0
KCNN2	22	14	0	1	2	10	13	12	14	9	7	23	25	35	7	22	3	12	0	14	10	0	2	1	3	0	3	10	2	5	0	4	6	1	10	6	3	0	11	8	12	9	2	5	6	5	10	18	7
CNOT4	834	702	620	662	943	371	265	472	497	339	394	508	848	528	404	623	287	337	266	595	606	411	270	361	415	679	555	586	612	487	331	554	543	487	510	690	423	370	613	422	368	562	482	356	479	241	525	386	463
PSEN1	2880	4101	2955	3861	3929	6228	2095	3346	1984	2268	3891	5184	5092	4293	2781	3725	4453	3167	3531	2429	4894	2405	3944	3466	3681	7391	3097	5626	6494	4236	3508	5518	2937	3314	3708	4044	3360	6688	3409	3327	2919	3845	4747	3060	4576	4894	3628	4591	6234
CPOX	826	951	862	936	843	291	72	442	447	288	472	430	912	606	320	823	173	388	449	537	568	547	115	231	527	619	556	567	279	228	260	414	624	301	649	824	592	142	458	413	553	470	312	527	513	209	552	546	420
CLDND1	806	1081	1687	1418	1591	906	518	743	581	584	779	1052	1594	1040	778	982	972	1126	1281	758	996	736	802	662	970	1690	1490	1390	1222	920	730	1110	900	771	1197	1623	1037	918	658	908	688	1112	967	812	1231	1040	892	979	1115
MOK	1530	609	243	380	272	239	45	622	1009	268	646	136	455	523	411	766	162	104	69	701	330	692	65	330	319	168	130	231	157	237	186	236	848	137	251	377	268	66	582	391	709	381	288	328	229	123	659	401	395
HSP90AA1	64224	61257	53819	50204	40405	30342	28142	38701	82089	57785	60565	42259	65811	72113	41656	60455	35475	42386	44565	48017	36287	45738	35682	42598	59323	55684	34872	34619	28637	24680	64723	66242	54638	27521	44790	56066	38745	44826	41986	44505	39513	37656	44777	42103	47190	49475	51606	89193	33609
RBL1	187	188	544	738	814	41	55	105	155	54	129	83	249	115	67	165	50	96	73	180	65	72	21	24	73	188	51	84	143	38	79	138	166	80	227	199	150	42	87	66	77	103	69	68	114	22	100	67	157
DLGAP4	2066	2110	1231	1564	2333	1401	866	1599	1657	1189	2397	1598	2271	2102	1316	2842	1137	1414	1193	2046	2287	1919	1162	1037	1933	2116	1294	1713	1820	1362	1191	1632	1780	1130	1740	2873	1483	1237	1801	1546	1759	1619	2013	1566	1386	1420	1975	2147	1732
IGSF9B	186	202	140	78	112	7	12	44	30	21	41	33	71	106	45	157	5	32	22	101	55	55	5	61	39	41	12	36	61	63	23	49	85	52	24	125	112	19	129	20	95	38	33	51	47	18	57	31	90
CFHR2	0	0	0	0	0	0	0	0	0	0	0	0	0	6	0	0	0	0	0	0	0	0	0	0	0	0	0	0	0	0	0	0	0	0	0	0	0	0	0	0	0	0	0	0	0	0	0	0	0
CROCCP3	220	138	108	102	143	33	7	61	42	44	65	27	109	76	54	294	11	25	11	51	21	81	30	48	78	29	23	48	74	47	36	87	154	31	43	120	97	5	56	44	77	30	18	51	62	12	59	65	45
NDC80	178	44	539	416	371	69	11	141	328	58	169	34	83	96	40	28	43	118	84	75	89	22	138	21	74	122	34	70	57	23	67	88	81	133	109	75	106	33	28	8	27	39	65	24	60	47	46	29	145
AP4E1	443	550	805	909	935	255	186	297	292	233	320	275	496	416	275	484	148	175	144	348	319	225	220	144	327	594	464	405	402	198	256	335	541	276	335	602	335	132	342	245	301	420	248	200	437	162	305	213	331
RSBN1	1093	1053	846	992	897	584	699	792	549	558	784	1075	899	876	610	963	635	942	826	937	738	710	476	485	638	1001	704	815	803	938	627	900	919	614	705	882	726	709	771	880	581	613	721	697	601	799	787	1366	674
MAGI3	660	962	369	991	1928	196	603	737	514	776	626	1227	1091	788	1137	925	692	926	1074	489	809	411	51	174	857	1311	2496	1449	92	361	672	485	1097	241	1190	2012	523	501	769	794	495	523	436	435	732	252	605	497	132
CXCL2	829	1415	1221	1641	447	11551	1591	1416	654	3545	7872	41640	6556	1781	15474	3961	7159	11955	17666	1385	2716	1765	13186	14443	3469	18011	22857	4334	11516	7003	12235	10253	722	2260	2800	970	1946	1298	4794	6295	2707	8986	11688	6447	12758	9637	3344	4940	8994
AFP	0	0	0	2	0	0	0	0	0	0	0	0	0	3	0	0	0	0	0	1	0	0	0	0	0	1	0	0	0	0	0	0	0	0	0	0	0	0	1	0	0	0	0	0	0	0	0	0	0
COL4A4	67	99	48	19	19	16	4	55	55	41	22	35	133	87	29	116	27	10	43	117	91	42	7	5	48	91	59	110	31	2	9	35	40	27	33	96	80	9	15	3	11	20	39	18	40	45	123	47	175
TCF7	686	504	1631	1096	642	147	485	278	582	155	291	172	164	626	133	201	83	137	134	461	134	403	95	94	118	369	43	128	353	70	334	424	479	337	162	1119	772	157	382	250	268	273	225	82	216	91	303	164	478
OSTM1	679	1062	2093	2418	1451	1931	1236	970	422	645	1491	1833	1306	1373	780	1150	2090	1349	1185	649	1979	717	1840	1358	1388	3104	1272	1590	3035	1444	1734	2337	1319	2113	1350	1212	1271	1453	903	1235	772	2034	1602	2172	2239	1944	1009	2821	2793
CDH7	0	0	0	2	0	0	7	2	0	0	0	0	0	3	0	0	0	3	0	3	4	0	0	0	0	0	0	0	0	0	0	0	0	0	6	0	1	0	0	1	0	0	0	0	0	0	0	0	0
IMPG2	56	28	26	6	24	24	28	20	7	3	16	5	15	11	5	40	20	17	0	12	2	14	12	6	28	15	6	7	8	18	18	14	46	8	8	39	9	11	21	18	5	5	15	9	3	9	15	20	19
PCNP	4927	3476	3802	3486	3272	1884	845	2483	3080	1374	1822	2093	3750	3269	1734	3010	1748	1457	1302	3045	2705	2129	1400	1800	2252	2319	1540	1713	2380	1715	1816	2715	3283	1342	2354	3437	2629	1125	2446	2036	2596	2257	2019	1890	2284	1725	3339	1924	2460
EXD2	2489	1472	463	660	853	532	60	1183	1323	695	812	436	1227	1071	730	1656	124	184	72	1513	1071	812	110	699	903	478	272	466	455	413	252	421	938	276	848	1160	677	110	1635	674	1381	797	778	396	400	149	1630	579	571
ARG2	1021	1198	163	227	368	501	336	569	1449	476	439	1258	1438	1270	1273	1996	230	310	222	1400	1214	731	140	159	1317	351	447	486	429	1119	408	342	860	369	326	607	609	206	436	758	819	513	1324	397	611	227	1421	491	519
MEF2C	540	302	819	580	458	546	391	470	109	181	352	1285	596	648	513	400	905	723	709	443	832	282	1258	494	283	1628	480	896	1651	632	788	899	629	1015	306	700	1390	1138	258	319	153	640	742	859	1266	1062	539	998	1510
PTPRC	3223	11345	25056	20581	10470	34609	10258	19833	1685	6218	10329	32616	14489	16147	10988	8633	55171	17381	22406	2972	38024	6726	30203	28246	14288	55953	13632	39132	63778	54661	17632	29251	15510	42341	9308	9720	21632	40192	13793	17795	6499	15505	31351	17350	38203	51510	9348	37965	47308
CACNA1S	0	0	0	0	0	0	5	0	0	0	0	0	2	6	0	0	0	0	0	0	0	0	0	0	0	1	0	0	0	0	0	0	15	0	0	0	0	0	0	0	0	0	0	0	0	0	0	0	0
PKP1	167	1309	2289	701	4785	1514	1724	665	589	456	1067	699	1718	717	1843	1238	1619	3336	2276	433	1934	406	68	132	514	4468	5767	3954	107	48	1047	339	264	3522	3598	4300	481	1400	551	3534	417	1586	1333	5275	271	2560	401	1612	120
UBA5	2173	1439	916	1004	865	817	93	1232	1803	609	894	527	1543	1281	665	2051	153	326	180	2037	1207	662	210	765	1140	561	242	410	678	953	332	631	1436	321	1026	1391	863	170	1757	857	1279	692	825	466	601	264	1504	639	810
STK17B	3421	4594	5811	4406	3357	4086	1099	3048	1512	1688	1930	4022	5233	3246	2223	3411	6767	2740	2741	2908	5606	1877	7228	6121	3313	5719	2325	4283	8860	5221	2429	4425	3439	6677	2011	3457	4282	3084	3350	3130	2602	4136	5320	2486	4735	7029	3534	2671	6075
CDC14B	1469	1277	251	786	655	341	20	859	765	628	667	463	1383	883	500	1643	163	155	108	943	918	573	91	468	817	402	310	449	385	468	248	336	1127	258	568	840	658	68	1162	663	847	647	553	471	534	169	1124	551	573
ZNF510	704	441	341	271	417	204	60	336	353	198	173	123	398	269	142	466	73	54	44	415	240	241	50	96	262	192	104	170	204	193	125	134	336	102	239	431	241	46	359	219	251	202	114	108	132	24	385	198	197
LRP2	7	21	0	1	11	0	1	0	82	2	0	2	0	0	2	2	1	3	0	57	0	2	3	3	5	2	1	1	8	1	1	9	22	6	0	6	2	0	0	2	4	8	8	3	1	1	4	10	0
ZNF506	1044	794	570	448	661	395	66	557	634	352	627	385	814	656	436	834	278	314	274	826	643	577	278	418	376	430	336	547	483	488	298	446	645	284	495	792	619	343	714	419	429	498	533	461	375	274	654	521	465
JMJD4	347	438	467	648	434	347	127	409	675	232	684	292	574	796	286	604	114	209	162	985	410	457	135	247	433	293	214	227	303	188	268	436	489	89	523	619	347	168	466	412	607	406	415	316	370	121	459	282	324
DUSP12	393	228	332	374	328	161	88	214	243	132	245	156	288	340	169	309	61	89	63	285	180	247	77	125	185	233	80	137	170	141	104	292	377	129	260	325	217	60	269	186	239	191	170	137	175	84	237	214	197
AACS	2371	2577	832	1063	1407	1301	171	2208	2932	1115	2055	1095	2708	1962	1345	3087	441	892	604	3647	2364	1808	334	1482	2920	1163	753	961	1228	1075	631	996	2070	443	1361	2176	1408	420	3073	1753	2583	1534	1974	1264	1054	506	2753	1027	1063
DELE1	2141	1205	1306	1089	1307	1057	431	1262	1555	694	1417	1159	1699	1531	948	2166	669	776	670	1872	1445	1393	668	869	1104	1340	587	1016	1443	1258	945	1261	1573	716	1298	1397	982	552	1670	1194	1210	1042	1121	933	1070	793	1309	1256	1205
SLC13A1	0	0	0	0	0	0	0	0	0	0	0	0	0	0	0	2	0	0	0	0	0	0	0	0	0	0	0	0	0	0	0	2	0	0	0	0	0	0	0	0	0	0	0	0	0	0	0	0	0
CADPS2	2099	1335	468	930	731	1033	11	2118	3040	1021	1258	576	1374	1433	1022	2970	114	202	94	3059	1401	1044	196	876	1649	339	208	337	440	1255	432	511	1465	330	872	1450	953	142	2891	941	2520	790	856	482	533	175	2015	698	731
PCDHB4	41	71	13	130	116	32	5	5	18	16	21	4	81	20	14	63	0	14	5	47	44	81	9	9	25	30	27	33	15	30	0	11	40	3	70	138	25	8	40	15	15	24	18	17	10	0	35	22	15
PCDHA6	21	31	0	0	0	8	0	26	28	8	10	1	47	8	3	23	3	2	0	23	31	2	0	21	12	3	13	7	3	9	6	3	10	0	5	23	6	0	30	16	32	5	36	10	13	7	44	2	14
PCDHGA2	23	44	2	1	5	14	7	4	14	4	1	12	10	8	23	14	3	4	1	19	9	6	0	3	6	3	1	2	3	9	8	18	16	1	3	44	11	0	29	5	6	6	11	12	8	1	12	10	1
HSPB11	1030	839	972	976	858	275	128	552	819	313	657	394	678	540	344	680	236	304	176	750	476	727	233	295	435	377	244	226	287	160	324	491	722	224	548	608	484	211	558	389	551	493	293	322	422	265	581	330	404
PHLPP1	589	1005	467	572	979	373	345	678	517	798	709	1221	1423	1013	691	777	437	565	703	640	842	482	441	255	777	1217	1071	1101	578	358	424	464	766	534	847	1162	504	580	732	858	468	635	520	627	577	351	738	598	332
ATP8B1	4567	5441	1306	2809	3887	1726	715	3955	3857	3515	3411	2417	5581	3088	2806	5562	1662	981	954	3990	4561	2490	248	1704	3934	2269	3221	3230	1420	2977	1649	1756	3480	895	3509	4203	2258	893	4690	3109	4429	2632	2554	1404	1862	552	4172	3800	1538
IL12RB2	48	67	569	294	276	34	52	12	15	11	25	16	47	36	3	41	15	8	11	34	28	31	14	5	18	99	2	34	118	14	22	78	49	65	12	116	78	13	13	13	2	22	20	15	19	2	28	6	68
SMARCD3	1619	751	463	178	134	666	232	849	1106	390	972	456	903	1097	531	1821	249	190	203	1443	754	891	639	735	746	373	116	170	862	410	476	698	899	397	254	426	658	308	629	448	670	626	796	810	653	439	771	759	475
WDR70	976	570	671	959	955	335	204	517	578	242	681	262	629	835	391	670	145	360	222	758	409	558	182	387	396	426	191	258	345	228	428	582	667	215	614	727	506	171	541	373	618	445	382	347	379	173	609	276	493
FYB1	2589	5392	13019	8223	4929	14978	11622	7354	955	2546	6844	11348	4459	7347	5497	4487	23191	12401	11042	1496	15833	5274	25475	13378	10233	20027	5333	13401	22434	16359	9709	17684	5881	24604	5137	7149	12372	19213	5189	6539	2707	8435	18199	17015	15138	25091	4706	12080	19206
MPP4	9	0	5	0	0	0	0	0	1	0	0	3	0	6	3	1	1	0	0	4	0	0	0	1	4	5	0	0	0	2	0	9	0	1	0	0	5	0	3	0	0	1	1	7	0	0	3	0	1
STRADB	452	398	705	365	507	229	131	295	308	323	353	266	552	323	220	540	158	208	218	283	307	345	52	140	287	302	274	265	191	136	241	264	349	108	342	430	225	101	251	160	321	275	138	199	196	87	300	256	186
BZW1	2742	4427	3547	3827	4887	3135	1741	2922	3348	3866	2991	6508	5303	3253	3810	4013	3123	4390	7702	3632	4179	1890	1732	2427	2910	6427	6885	5654	3549	2935	2823	3249	2588	2853	4488	5238	3003	4887	3575	4953	2743	3824	3349	2616	3356	3618	3826	3702	2883
PGR	2220	770	21	4	20	56	19	3868	8845	340	329	23	492	1779	798	729	5	2	7	7224	204	774	82	453	199	0	2	1	68	1233	28	113	753	76	0	9	33	0	1330	355	1581	539	37	322	258	23	671	106	87
C1QTNF3	74	74	44	42	68	17	0	33	30	17	30	14	50	44	6	68	4	30	2	59	13	47	13	22	38	32	8	28	9	14	16	36	46	7	32	32	26	0	39	13	33	32	19	22	23	8	27	10	30
ME2	1037	1084	2126	2675	1591	1224	638	1084	971	565	1034	812	929	1129	536	900	1223	815	798	1044	1145	650	1604	907	737	1887	696	1214	1990	912	803	1324	1008	1038	957	991	1181	908	845	657	668	1206	1248	1127	1187	1392	999	809	1941
C5orf22	547	629	688	884	815	322	74	468	595	324	468	315	648	479	383	658	171	215	248	698	520	440	150	341	438	510	339	327	428	231	223	356	503	294	484	706	448	234	648	350	409	397	426	232	350	119	659	280	342
CCNT2	1616	1481	1847	1347	1916	1162	396	1043	1081	866	984	914	1639	1173	853	1836	1041	881	714	1129	1284	813	753	953	1217	1731	1014	1523	1659	1483	637	1383	1399	953	1323	1719	1212	866	1323	857	929	1106	1090	1006	1039	959	1291	1440	1475
FAM135A	358	674	1229	1122	2124	189	197	407	238	415	513	744	844	631	454	325	246	489	434	280	441	185	46	117	380	907	1240	1164	234	108	307	363	498	436	1036	1411	401	246	377	377	239	443	330	297	429	290	313	303	218
COL19A1	5	3	39	21	4	0	13	1	7	13	3	1	2	8	4	0	0	2	11	8	6	9	1	1	6	11	0	6	20	0	0	0	10	10	1	9	41	3	0	3	2	2	1	2	7	4	6	2	17
EPB41L3	758	670	1515	1906	869	1706	1483	469	755	250	630	1437	1311	1281	507	1522	455	840	405	600	1057	433	1500	1389	1162	1919	731	897	7528	2393	1490	3266	878	2020	1084	554	660	1653	576	915	376	1749	1821	697	3089	858	857	646	4009
COBLL1	1125	1261	697	657	2655	351	138	1040	1065	907	602	774	1334	534	619	1337	482	557	515	1016	926	488	63	313	720	935	1320	1323	275	493	376	402	870	357	1456	1722	415	233	1025	903	731	551	438	422	432	162	852	742	282
DLG3	2517	2351	1301	1657	2488	733	182	1636	1611	994	1859	1082	2434	1994	1085	1984	365	811	558	1793	1765	1799	297	895	1741	1090	1032	1055	553	551	575	843	2210	313	1673	2219	1309	368	1707	1282	1556	1496	1252	869	929	367	2046	912	698
KCNK2	19	0	3	86	10	0	0	1	0	0	1	2	0	1	0	2	0	0	0	14	4	0	2	0	0	2	0	0	0	0	0	0	0	0	0	0	0	0	0	0	2	0	0	0	0	0	0	0	0
SERTAD4	870	919	318	1137	936	342	16	459	641	464	441	257	1136	499	437	756	102	94	13	741	538	643	62	481	577	236	91	205	201	438	195	259	753	89	267	887	398	42	1105	687	645	508	276	180	181	90	581	307	304
TRAF5	1096	671	1829	1096	916	331	102	618	561	300	605	239	621	614	307	1178	112	210	137	1059	348	483	91	319	606	466	114	255	448	223	348	676	980	392	273	712	898	171	839	415	423	321	304	268	339	119	624	345	484
MRPL22	718	479	517	443	478	356	125	573	765	245	605	358	735	909	445	631	179	326	240	824	536	532	200	412	503	459	327	278	265	233	405	466	925	166	545	656	546	169	523	397	652	390	445	428	371	269	707	289	422
GEMIN5	471	419	623	591	447	210	49	255	363	117	208	133	357	311	225	354	58	94	36	479	208	208	61	78	266	271	88	154	289	149	133	243	306	125	365	429	312	91	284	128	249	214	185	154	230	68	320	137	230
OPRK1	0	4	1	0	0	5	0	0	0	0	1	0	0	0	0	11	0	0	0	7	0	0	0	0	0	0	0	0	0	6	0	0	0	1	0	27	5	0	3	1	4	1	0	0	0	0	10	0	0
NFE2L1	9127	7953	6072	7050	10632	3960	1665	5658	5991	3134	5524	3169	7608	6960	3494	9930	1911	2352	1566	7522	7244	5564	1875	3486	6526	5506	2347	3752	6487	3940	3168	5441	7104	2261	5892	9640	5462	2410	6396	3510	8023	5429	5093	3537	5532	2021	7224	4321	6050
SEMA5B	1	0	11	6	1	0	19	0	3	1	1	0	5	7	0	0	0	4	0	5	0	0	0	0	2	4	0	0	3	0	0	0	0	0	0	2	2	1	0	0	0	1	0	2	0	0	0	0	0
GSK3B	1690	1729	1708	2251	2563	1340	465	1421	1075	906	1268	1338	1891	1402	985	1920	1433	882	927	1388	1840	896	1493	1190	1247	2193	1129	1747	2358	1533	812	1407	1291	1361	1478	2139	1323	1574	1444	1083	1199	1252	1808	1219	1544	1619	1609	1438	2067
ITGB5	4137	2143	1360	1674	2131	1618	446	3138	3243	1713	3054	1224	3081	3087	1675	3009	383	1136	553	2923	2166	2804	351	1157	1899	1494	974	1167	1601	1454	1141	1369	2865	495	2474	2396	1204	391	2118	1501	2258	2389	2018	1011	1856	633	3952	1744	2099
ERC1	1347	1095	923	1311	2216	486	192	430	474	369	447	417	1271	754	516	991	192	303	179	729	665	443	259	398	635	1131	823	1182	917	520	354	513	668	428	1169	1423	692	471	994	476	717	910	508	439	633	242	636	432	712
XPO1	5660	4100	5922	6560	5984	2038	821	2716	3193	2003	2679	1554	3817	2943	1712	4749	1130	1532	1094	3453	2603	1807	1762	1508	3026	3369	1887	2738	3073	1516	1823	2735	3344	1808	3632	4865	2806	1292	2955	1943	2421	2214	1867	2370	2278	1067	3126	2559	3161
LINC01587	3	62	12	9	42	4	66	7	3	102	196	571	182	53	22	44	20	47	61	2	31	10	0	0	47	42	97	44	0	8	98	83	124	5	43	51	25	74	24	91	18	9	6	2	39	3	44	120	6
RNF13	1482	2328	2841	3394	2585	5643	2512	3301	1032	1394	4174	5899	3779	2982	1855	3017	6226	3763	3179	1363	6424	1870	5334	4512	3376	8823	2458	4499	7930	4009	3479	6253	2660	5437	4122	2155	3340	5374	2209	2835	1799	3359	5022	7318	5460	7068	2549	6865	5811
TRPM3	0	0	1	2	0	0	9	4	0	0	8	0	0	0	0	0	4	0	1	2	5	1	1	0	9	0	0	0	1	0	1	2	33	0	0	2	0	0	5	0	0	5	0	6	2	8	0	0	0
PALB2	498	442	646	854	994	187	56	281	332	248	315	221	619	292	235	371	101	207	139	311	230	227	43	110	248	350	234	341	163	124	152	211	455	126	455	581	303	171	274	243	292	266	142	266	233	117	304	201	229
DOP1A	1477	1101	784	980	1440	420	63	541	615	411	502	305	935	621	400	1224	167	229	159	769	509	460	158	436	669	529	347	545	493	438	260	401	827	341	744	1037	561	173	885	386	687	534	402	342	377	164	889	433	561
LYRM2	1821	1255	1034	1143	1161	860	311	1034	1639	529	1327	530	1278	1512	745	1304	222	447	208	1837	962	1177	276	672	902	714	328	603	769	455	596	868	1075	360	1118	1213	885	238	1275	844	1335	831	799	558	686	273	1440	656	831
BCKDHB	699	747	247	318	379	357	29	627	937	554	569	393	854	595	459	1471	74	153	40	1187	659	399	60	381	731	248	200	207	235	305	252	162	665	112	504	488	311	79	1096	484	538	292	314	317	274	120	593	355	276
KAT6A	3066	3686	3134	3753	3297	3650	1632	3242	1660	1408	2232	2704	3081	2798	1934	2587	3926	2090	2326	2108	4503	2332	3703	2956	2484	5408	2319	4501	5957	7659	2031	3045	3127	4247	2386	3645	3257	3484	3315	2727	2046	2572	3760	3155	3378	4508	2400	4646	4697
TUT7	1388	3316	2619	2155	2979	3203	944	2635	1199	1873	2300	4311	3458	2429	2246	2198	5415	2037	2330	1197	4595	1063	4402	3598	3028	4186	3748	4886	7310	5456	1675	2461	2686	6717	2090	3359	2892	3350	2952	2837	1520	2914	3810	3120	5284	4917	2025	3451	4637
ULK2	1283	562	454	380	320	259	267	411	569	234	337	240	518	436	194	649	95	150	71	586	335	334	117	216	344	300	93	159	577	199	187	379	589	206	332	626	262	82	412	250	372	384	234	250	400	52	443	215	643
GRHL2	2078	2056	805	1604	2527	810	92	1857	2414	921	1229	601	2613	1689	1025	2292	205	400	242	2184	1106	1042	159	656	1122	724	488	786	597	764	402	500	1562	235	2036	2173	813	169	1683	799	1845	995	810	549	708	211	1758	736	687
TNPO1	3421	3509	3682	3584	4607	1862	802	2538	2514	2033	2135	2168	3287	2533	1696	3415	1526	1237	1010	2815	2731	1535	1400	1682	1938	3228	2048	2633	3029	1968	1336	2239	2489	1607	3070	3673	2384	1482	2836	1989	2453	2483	2095	1520	1941	1754	2617	2158	2249
PLOD1	2436	2403	1761	2235	1521	1749	840	2674	2795	992	2544	1622	2726	2287	1427	3586	707	974	606	4052	3340	2337	2054	1276	2245	1987	724	1263	2764	1807	1586	1671	1778	837	2148	2472	1785	1035	2712	1536	3121	1774	2348	1781	1721	1149	2451	1458	2537
P2RX5	39	57	360	253	154	18	31	23	4	10	25	14	28	63	18	43	33	23	20	60	10	74	42	9	16	74	6	24	61	19	58	84	17	50	48	123	205	22	48	14	9	38	8	9	29	21	36	30	107
ITGAE	961	621	3137	2604	1861	235	186	614	680	230	615	353	651	833	455	616	204	311	197	693	463	640	308	225	449	485	232	369	348	212	480	773	858	207	452	859	681	228	568	424	474	405	279	493	415	188	522	360	477
DIS3	1570	1915	1476	1485	2232	896	507	1068	977	634	949	856	1814	1294	846	1473	682	733	636	1449	1321	877	788	704	1124	1584	1148	1539	1464	1198	614	991	1185	708	1393	1949	1028	694	1571	862	1133	1126	1028	728	956	615	1296	891	929
PIBF1	689	676	410	430	610	259	38	389	492	269	362	319	642	413	274	479	145	186	150	497	374	306	128	256	398	419	254	294	261	281	207	235	514	159	482	613	263	137	488	258	594	377	312	236	258	69	678	221	322
TDRD3	1061	533	536	373	403	252	113	397	500	235	431	190	589	478	298	579	88	134	53	471	347	502	43	244	313	328	106	240	224	175	210	314	601	124	409	477	326	115	433	290	353	314	298	324	315	66	455	253	373
ENSG00000083622	0	0	0	0	0	0	0	0	0	0	0	0	0	0	0	0	0	0	0	0	0	0	0	0	0	2	0	0	0	0	0	0	0	0	0	0	0	0	0	0	0	0	0	0	0	0	2	0	0
NUFIP1	250	169	170	162	170	67	26	130	177	68	132	52	140	193	82	188	22	42	32	214	146	115	18	64	91	129	30	87	81	79	88	78	166	58	185	211	80	30	148	99	160	92	94	95	86	58	231	64	91
PDS5B	1122	1201	1214	1335	1434	730	425	770	540	561	742	728	1246	920	725	1055	684	613	665	911	1078	664	743	709	782	1120	797	931	1218	930	578	896	1016	656	927	1111	955	837	920	638	729	980	836	610	874	728	638	657	895
OXCT1	599	291	1079	1400	1281	156	133	300	363	108	134	110	338	405	229	387	87	150	133	400	191	140	64	167	147	372	141	206	271	127	191	334	293	138	433	565	432	107	251	144	253	200	177	79	188	101	422	124	360
RRAGB	581	410	225	330	343	170	54	219	325	148	244	157	437	348	219	474	109	87	52	402	238	231	79	162	222	196	128	148	165	96	146	191	517	79	269	417	240	74	337	226	239	281	156	201	185	132	340	204	176
EPYC	0	3	2	8	0	0	0	3	0	0	0	0	0	3	0	0	0	0	0	2	2	0	0	3	2	0	0	2	0	0	0	0	0	0	0	1	0	0	0	0	0	0	0	0	0	0	0	0	0
CYLD	2385	2843	6325	5843	5195	4875	1820	2776	1362	1741	2710	3642	2973	3070	2024	2687	4705	2476	3137	1862	3732	1529	3612	3208	3226	6555	2321	4432	6177	5024	2610	4438	3149	4850	2539	3567	3407	4106	2497	2399	1773	3065	4201	1877	4427	4013	2692	3707	6070
SLC27A5	251	208	81	126	83	69	5	110	211	66	228	103	147	281	134	187	32	28	27	296	131	171	55	119	89	93	22	51	51	50	91	135	144	24	91	118	69	25	145	168	153	52	91	110	101	25	144	89	69
ZNF324	428	362	306	363	368	246	131	408	414	209	423	179	386	400	235	471	126	158	97	404	335	337	221	183	300	256	267	214	208	200	241	328	315	109	324	516	227	140	366	240	360	280	265	227	223	164	372	229	234
ZNF671	762	530	335	193	158	187	34	359	454	175	362	211	584	558	280	773	75	61	70	599	434	317	202	306	434	174	73	150	240	254	266	355	764	122	182	363	407	99	483	259	337	201	272	254	233	130	505	262	259
ZNF416	229	282	152	158	159	143	44	209	126	103	166	127	276	292	190	229	64	52	42	215	201	164	35	98	138	123	184	96	73	126	97	177	215	63	119	224	132	71	214	198	135	171	151	147	170	69	162	145	74
ZNF586	830	626	461	464	576	354	145	497	565	362	513	439	783	452	387	576	470	258	277	487	536	484	510	408	471	353	289	322	585	405	351	340	421	336	316	607	396	325	638	419	324	417	435	343	508	569	523	508	444
ZNF446	579	393	214	244	301	189	39	342	454	198	368	182	483	444	243	582	83	103	82	453	256	556	112	233	270	193	76	149	164	204	173	204	402	75	274	352	206	138	408	271	401	297	246	295	231	124	343	181	242
ZNF264	1400	1269	848	956	1326	491	215	705	773	406	804	368	989	885	514	1140	335	424	247	749	664	817	266	441	759	593	618	694	774	455	393	623	989	452	662	1248	694	334	952	631	720	766	570	604	505	337	876	659	629
RPS5	22818	14496	8352	11768	7666	6758	4951	10871	19913	5115	12503	8107	13614	20852	10843	11678	2404	7226	5541	23847	10714	18165	4505	5166	6938	13193	4509	5318	6969	4160	7920	10095	14142	2934	8646	15385	10583	4946	11511	12526	11476	7898	5971	10333	9414	4363	10926	5475	7314
FAT1	6143	5824	3113	6371	16918	1897	129	2569	3392	1707	1964	1994	6912	2804	2500	4625	804	1471	1212	4151	4106	2043	244	1340	4392	3143	3068	5772	1053	2234	805	1078	2566	825	9605	10370	3414	1299	4086	1944	2735	2956	2559	1621	1834	678	3881	1251	1768
YTHDC1	3206	5025	3624	2870	3749	3305	3646	3884	3158	4253	5325	8325	5593	4704	5590	5252	5516	6566	7743	2462	4773	2577	3311	3477	5288	7003	10097	7085	3954	4739	4425	5221	5273	3361	3177	4971	3855	6360	3701	6490	2800	4466	4171	5156	5683	5368	3731	8537	3901
CHMP2B	1753	1881	1730	1869	2157	1649	1039	1622	1502	1355	2171	3453	2936	2290	1716	2227	2336	2821	3356	1569	3060	1439	1046	1271	1944	1812	1800	1503	2184	1639	1706	2229	2430	1650	3110	2402	1813	2030	1807	1806	1658	1805	1816	2139	2368	2075	1848	2342	1764
SMAP2	2568	4801	4926	3559	1991	7822	2456	5774	2011	2442	3109	4959	4230	4360	3589	3006	15432	3000	5619	2940	14006	2977	18766	8114	5819	7266	2322	7581	19863	8191	3830	6848	3041	8495	1941	2709	5596	9080	4755	4210	3196	5847	12860	4865	10347	16233	3134	5516	12917
PPIE	1771	1207	1004	1054	1022	612	197	906	1189	441	1046	481	1263	1538	611	1159	230	488	302	1422	727	1040	343	488	873	674	259	420	469	363	622	745	1327	265	1024	1453	873	257	837	700	1077	800	738	748	649	273	1124	606	604
ZMPSTE24	2036	2090	1614	2013	2344	1459	438	1758	1978	1059	1644	1083	2661	2146	1188	2456	1091	875	691	2266	2407	1365	948	1125	2079	1486	1080	1302	1638	1166	795	1450	1678	903	2243	2561	1664	742	1964	1334	2200	1557	1813	919	1338	959	2255	1355	1562
STARD7	3933	3851	5012	7617	4937	1946	676	3121	3903	1639	2956	1809	4281	3986	2499	4395	879	1368	1120	4539	2845	2364	887	1790	3102	2621	1390	1905	2208	1391	1681	2437	3493	1191	3425	4338	2880	1110	3779	2242	3515	2490	2217	1676	2584	899	3867	1819	2473
NOA1	1548	965	661	655	802	476	149	630	821	372	531	383	784	710	408	751	162	238	180	682	628	749	162	316	457	691	284	467	399	256	270	355	744	222	561	917	419	242	575	463	606	682	379	385	434	127	632	355	356
REST	1809	2149	1767	1452	2097	962	634	1339	1085	1020	1301	1161	1597	1289	1034	1850	755	905	780	1447	1300	853	589	774	1165	1582	1748	1573	1080	725	791	1169	1476	762	1401	2300	1408	816	1499	1413	1130	1242	789	1118	1230	685	1315	1347	1210
HAL	72	592	304	214	145	824	3572	1264	153	629	1045	1058	593	587	599	485	2957	1275	1454	405	1912	714	2843	1229	731	1917	2196	2256	3053	2132	437	466	398	1530	233	198	744	1313	585	1611	315	774	1676	832	1014	3892	427	2361	1825
SSH1	1628	1628	2492	2730	2740	907	407	1081	797	558	995	905	1510	1054	715	1667	893	745	618	1103	1144	774	878	831	1110	1538	684	1133	1940	1352	659	1090	1219	1093	1521	1841	1086	1063	1192	917	946	1331	950	846	1266	1069	1045	1015	1640
GSTP1	19000	17045	9856	7480	9294	8673	2465	16303	21235	9767	24858	13417	20802	16969	10356	16824	3272	8305	4892	21185	16784	19669	3325	6933	11307	9718	8192	7873	6335	5536	8499	8987	17961	2812	15862	18128	8971	4342	13915	11362	17795	11246	10389	14481	10224	6105	21276	9113	8478
APLP2	33360	29027	8887	14963	20737	24308	10472	24143	22293	15242	27515	25052	30028	29964	18096	34224	14880	18576	14407	26676	31351	19560	18118	20690	26751	26008	18661	20899	26461	16330	18478	21988	23768	10741	22111	31303	19014	15542	22658	20497	27186	25644	25783	24689	25332	18784	33610	28836	27489
FAM234B	243	265	182	179	207	87	44	171	184	79	185	90	205	201	95	211	50	39	46	273	156	109	60	75	107	155	69	103	116	112	58	96	212	95	154	210	94	86	105	70	153	119	113	146	85	33	235	102	95
SLCO1A2	0	0	0	0	0	0	0	0	0	0	0	0	0	1	0	0	0	0	1	4	0	0	0	0	1	0	0	0	0	0	0	0	0	0	0	1	0	0	0	0	1	0	0	2	0	0	0	0	0
WBP11	1969	2111	2102	2236	2215	1217	400	1274	1788	923	1327	853	2309	1768	968	1759	538	888	709	1712	1392	1028	767	810	1112	1691	783	1080	1521	941	716	1451	1614	788	1533	1660	1347	869	1469	1098	1386	1370	1185	1040	1216	763	1666	867	1350
EIF3I	4422	3242	3512	3652	3230	2918	1359	3220	4548	1672	3383	2399	3631	4569	2278	3636	1506	2380	1935	4923	3378	3433	1862	1781	2784	3679	1436	2124	3043	2577	2200	3005	3693	1423	3283	3627	2629	2475	3206	2550	3501	2663	3066	2567	2689	2596	3874	1901	2664
NKAIN1	8	3	12	2	1	0	42	7	14	17	3	20	5	6	18	12	5	10	27	13	19	2	0	0	3	10	9	9	0	6	16	11	3	1	0	5	5	17	6	10	2	3	0	7	21	11	17	1	0
COL16A1	478	174	1701	831	848	39	14	35	92	73	122	126	178	131	58	200	38	179	44	185	168	133	39	66	136	118	46	128	30	19	55	65	365	12	183	764	84	15	137	128	142	119	139	96	44	34	131	81	51
TXLNA	2863	2619	3043	3688	3755	1491	805	2152	2492	1020	2465	1123	2859	3222	1469	3179	685	1142	778	3228	2014	2022	689	1057	2382	2235	951	1426	1981	1564	1176	2215	2460	953	2166	3493	2266	1002	2810	1755	2605	1685	1939	1431	1785	690	2704	1649	2053
APOB	166	30	0	0	0	39	6	57	40	1	9	32	78	21	7	107	0	0	0	9	0	175	9	69	26	1	1	1	7	153	9	7	26	5	25	36	18	5	232	105	7	33	6	13	15	9	96	10	7
NCOA1	2140	2678	2354	2083	2232	3327	1729	2667	1320	1322	2150	3030	2591	2346	2157	2250	4953	1987	2632	1701	4495	1677	4117	3055	2296	4768	2299	4593	5104	5021	2261	3149	2210	4124	1766	2616	2811	4628	2703	2441	1573	2839	3691	2740	3092	4116	2114	2824	4199
AGBL5	2132	996	395	482	560	364	90	917	1427	473	729	552	1131	969	632	1181	132	160	106	1232	672	1050	165	513	538	560	157	288	378	281	230	365	991	161	489	617	480	175	1031	745	967	780	546	449	382	135	1131	347	416
EFR3B	14	18	4	0	2	12	41	5	14	0	5	2	2	2	5	9	0	0	4	13	5	1	16	4	3	5	3	4	0	25	0	7	0	0	23	33	4	8	15	0	7	7	8	3	1	0	5	19	6
KIF3C	202	205	318	167	301	233	124	105	41	28	91	179	155	96	74	204	254	136	175	80	299	76	402	155	151	306	116	203	342	134	119	249	122	158	214	284	176	190	71	82	120	195	221	197	167	323	64	165	203
RAB10	4676	6876	7561	6109	7998	5187	2440	4324	3501	2282	4951	5030	6587	5341	3838	5137	5457	5359	6032	4325	6294	2759	3294	3203	4363	9056	7456	7018	6045	3452	3809	4932	4420	3572	8590	9544	4100	4458	4210	4979	4178	5409	6089	5629	5222	5181	5295	5212	5699
GCKR	2	19	1	11	4	22	38	14	8	24	42	128	26	43	30	28	29	46	145	1	47	6	13	9	35	53	106	63	0	2	25	8	29	16	6	7	22	79	18	59	11	18	14	22	47	76	4	43	7
HADHA	6220	5360	5759	4822	4914	3103	1515	3934	4729	2014	4092	2798	5168	5766	2973	5074	1763	2568	1736	5296	4271	3929	2250	2475	3211	4692	2090	2963	3978	2079	2939	4234	4786	1675	4529	4484	3688	2285	3821	3084	3919	3228	3730	3623	3395	2250	4279	2755	3633
MAPRE3	1057	761	214	105	247	238	157	484	683	185	505	303	410	496	313	851	319	202	142	659	472	624	367	370	428	199	142	189	344	147	277	373	1081	154	358	420	254	128	679	370	822	479	471	532	405	374	534	405	404
CAD	1196	926	1586	1657	1289	416	246	661	957	476	671	340	1070	1123	585	1735	185	373	129	1360	648	590	237	344	789	944	175	411	533	521	422	734	814	281	1099	1421	832	325	1228	533	828	625	432	444	631	176	805	505	683
CD59	7171	12628	9554	30163	29985	7366	6170	6190	5653	7566	11164	12271	10430	9790	6834	8329	7127	14570	15994	5864	9544	6785	1703	2989	9319	15636	17901	13452	3178	3255	6044	6341	9269	4637	12529	19386	8462	11610	6783	11445	6373	9049	6853	12749	8104	9662	7830	11284	4155
CD82	10808	13579	6792	8982	15401	11506	12606	8468	5510	5196	14783	17085	16542	17126	7656	11166	9135	17462	15142	7752	13900	13037	7021	8515	11436	16429	12316	12258	9944	4946	11861	17624	14601	4099	15135	18300	11014	10998	8286	8843	10030	10180	10509	10132	11225	11485	12189	12775	10907
BCORL1	666	795	343	279	408	431	191	484	346	255	565	284	599	518	335	774	502	224	171	479	706	723	579	574	523	701	609	523	808	570	281	497	459	370	341	632	427	368	496	497	454	609	611	458	528	500	563	383	636
ATRX	4522	4022	3903	4324	5371	2140	1625	2480	2139	1338	2965	1809	3100	3465	2455	3075	2258	2826	1646	3014	2562	2842	3012	3053	2029	3501	1775	2869	2863	2532	2212	2736	3602	2206	2801	4726	3273	1954	3240	2363	2536	2610	2414	1436	2132	1814	2788	2553	3613
AK6	401	317	317	274	213	208	69	276	410	130	263	171	311	417	183	366	66	118	52	370	260	347	71	162	283	200	60	105	208	163	142	271	318	119	286	370	244	109	221	157	270	153	234	236	193	92	413	160	212
FCN1	332	759	1712	1751	538	9031	1880	859	100	255	1757	754	798	3904	1108	2021	2652	1573	1559	473	2694	654	27548	4329	1541	4317	763	2284	18412	2658	3427	8496	1212	4703	445	567	2861	4402	1139	1403	908	4594	7392	1819	4228	4088	1790	548	9095
MYNN	724	645	727	768	707	587	207	570	513	376	555	707	769	602	464	601	617	465	581	487	703	391	428	405	457	934	522	722	766	767	418	604	587	400	539	707	463	700	539	501	493	424	676	490	588	835	557	572	806
MECOM	4841	3980	512	1028	2624	1499	237	3339	4485	2016	2899	1598	5838	3739	2150	4923	431	1136	800	4482	2823	3431	423	1388	2914	1330	1436	1376	849	1752	1006	1462	3351	506	2708	2468	1672	469	4086	2058	3108	1914	1431	1200	1726	608	3674	1796	1599
SCAMP1	1946	1861	1105	1015	1712	800	237	1147	1010	729	841	982	1762	1082	824	1506	574	422	382	1412	1627	969	416	689	1096	1221	864	1061	1003	770	484	773	1116	603	1468	1639	1001	406	1412	846	1243	1063	944	622	686	584	1644	665	866
PREP	1236	1237	1198	1457	1351	683	144	1040	942	661	997	639	1183	1258	501	1284	254	426	258	1177	919	754	217	459	940	1090	532	767	712	466	477	765	1012	394	1464	1423	1023	383	987	658	934	674	889	480	724	343	1231	482	879
HACE1	387	411	235	315	533	102	89	232	178	146	163	276	345	264	264	342	180	162	168	290	294	160	47	95	264	497	711	471	142	117	128	142	363	119	290	497	179	97	350	263	202	228	150	266	315	81	276	172	163
SEH1L	583	533	889	1125	727	487	190	396	481	187	466	234	500	665	263	559	144	273	114	662	377	352	166	263	319	655	157	303	639	344	377	470	351	244	520	729	503	268	440	268	404	442	388	244	417	132	565	317	516
WDR47	683	648	518	498	717	442	116	357	335	198	353	311	519	400	406	487	516	306	237	303	577	208	442	485	363	561	590	556	611	370	202	353	430	410	458	613	409	288	450	374	493	488	445	453	441	436	499	423	541
WDFY1	1821	1565	2425	2486	2921	1069	307	1039	1024	770	1299	657	1569	982	623	1216	679	520	397	1363	1148	708	600	793	1194	1319	707	1077	1388	592	715	1358	1159	1457	1653	1444	988	631	1169	742	975	1276	873	724	966	502	1196	1057	1223
OVGP1	119	74	23	29	38	10	7	43	700	7	39	31	70	46	43	47	8	4	2	580	14	85	5	30	24	44	8	24	22	43	18	35	80	10	11	37	26	14	33	22	62	21	39	55	14	1	39	21	19
SLC25A24	2831	1994	1703	2501	2541	1144	270	2001	2545	1030	1068	783	2774	1677	1153	2347	383	563	336	1982	1172	883	420	841	1102	1146	666	985	1504	1311	676	1124	1492	739	1896	1437	894	321	1992	857	1968	1517	929	677	1193	341	2622	836	1300
MAP3K4	1514	1562	1068	1259	1836	575	569	1200	1214	1583	1510	1819	1736	1386	1379	1794	496	891	1000	1056	1281	844	171	423	1244	1428	1983	1302	491	582	674	1141	1654	612	1401	2175	1001	792	1138	1170	1010	1103	588	623	1052	287	1153	956	754
PILRA	269	919	1020	1394	526	5502	3412	1719	189	715	2500	5295	2039	2265	1769	1830	5385	3586	3678	331	4653	1641	7860	4389	2736	5075	1197	2827	7595	4064	3918	4988	1314	2792	1327	755	1693	7028	1654	2364	817	2339	4995	2157	4416	7104	1690	3130	6765
IGSF9	900	278	267	479	778	50	38	265	596	93	235	91	554	232	156	448	83	282	82	506	200	623	58	124	125	216	99	264	60	54	67	113	167	24	508	703	136	26	208	102	255	205	70	127	103	49	199	100	66
ABCB1	66	118	669	531	333	26	78	73	44	27	57	54	71	97	41	48	32	21	16	38	50	42	32	2	39	145	27	30	93	10	104	165	178	94	40	159	98	17	36	46	31	33	32	21	67	12	66	24	84
ZNF213	439	501	368	580	650	333	190	400	316	282	436	331	599	511	319	446	172	281	258	534	608	509	322	159	386	441	204	382	481	336	286	389	375	243	420	682	303	354	431	350	340	406	346	384	321	275	345	362	329
AKR1B1	519	487	2334	1360	800	401	658	246	259	73	396	341	429	701	204	449	210	522	445	478	440	409	274	141	514	1105	393	559	480	72	569	847	414	269	766	834	772	402	267	254	268	698	277	403	693	347	337	267	773
CPNE3	4596	4002	2385	2661	4294	1548	816	2774	2784	1947	1943	3274	4346	2658	1984	3418	1628	1351	1420	3153	2882	1554	805	1405	2040	2493	2594	2659	1989	1696	981	1269	2663	934	2851	5253	1888	851	3185	1963	2276	1935	2167	1164	1786	1077	4088	2196	1637
RRN3	1363	935	1187	1175	1107	592	149	746	817	386	636	393	1262	1046	480	1268	165	304	175	1106	680	762	227	458	687	648	176	392	686	481	381	844	996	360	760	1135	720	344	846	604	812	835	642	450	629	176	1093	471	753
CTTN	9058	9252	4300	4040	8864	3783	1486	6990	8655	5093	9430	5570	10288	10960	6327	12163	2576	5292	4099	8516	7692	6769	812	3796	7838	4982	6347	6286	2804	3254	2469	4047	9448	1766	9357	10638	5588	2339	8103	5556	7959	5966	5413	4908	5004	2228	7583	4891	4169
WNT11	154	16	36	19	22	32	23	28	6	8	5	26	9	29	35	7	4	10	8	7	2	25	0	38	20	5	5	3	3	6	2	1	39	19	9	579	4	3	38	42	1	29	189	3	4	9	74	20	0
MTIF2	1406	868	1119	1300	944	489	238	783	1078	357	781	402	1073	1024	588	1169	220	347	195	909	690	728	204	582	640	692	241	379	522	383	360	611	1209	315	727	1010	749	223	794	396	819	560	448	471	495	209	1027	573	445
DDHD2	1312	799	731	806	819	283	89	621	836	330	484	257	774	719	503	1126	166	166	99	1185	484	542	84	372	499	487	168	349	486	433	380	403	916	280	544	771	626	172	753	499	606	529	373	245	450	165	665	353	444
TTC39A	1766	1933	197	125	621	852	26	1485	2290	680	1256	659	1672	1197	764	2902	157	368	156	2616	1801	1291	225	790	1999	600	384	621	763	399	384	543	1655	379	1184	490	991	224	1868	1066	1838	1105	1424	856	707	200	1723	801	676
EPS15	2140	1748	3014	2359	2453	1205	585	1570	1244	855	1061	1519	2087	1632	1217	1924	1271	953	1035	1829	1910	1167	1167	1223	1363	2076	1229	1718	2211	1300	844	1471	1858	1586	1338	1758	1414	1086	1585	1084	1187	1421	1440	1044	1387	1270	1556	1339	1626
ORC1	47	20	248	213	180	24	28	48	80	33	96	14	103	37	46	59	8	49	29	57	31	9	18	15	31	101	9	30	38	20	31	41	27	38	95	25	72	21	8	6	8	44	15	5	32	13	37	11	48
MGST2	1824	1671	783	477	1086	1004	274	2041	2165	1046	2356	1080	1737	2207	1139	2259	445	993	651	2337	1845	1930	488	906	1478	1048	815	968	658	447	959	1066	2191	365	1728	2283	1247	444	1555	1095	1988	924	1209	1306	793	518	2188	1070	1054
CHERP	1346	1208	1137	1157	1391	864	503	1140	1183	660	1249	928	1818	1293	843	1595	594	637	518	1190	1083	1188	615	615	1090	1433	569	966	1285	880	845	1208	1534	579	947	1541	1005	875	1266	910	1112	1137	1023	1152	957	753	1235	1229	1243
ATG16L1	1166	961	1030	949	1171	596	214	777	892	473	925	569	1210	936	619	1220	331	398	304	1138	946	805	361	367	973	774	418	620	761	540	321	768	1084	391	945	1247	633	363	822	571	925	706	721	703	660	283	1104	701	810
USP40	2473	1765	1008	1003	1486	631	161	1477	1566	739	1296	588	1460	1303	929	2090	200	452	251	1765	1078	1219	204	657	1065	694	504	776	789	564	607	695	1414	294	1153	1706	1008	211	1379	873	1301	950	775	627	691	218	1495	779	798
POMGNT1	1818	1496	1347	1498	1234	963	191	1417	2026	564	861	613	1746	1791	989	2109	189	358	166	2648	1075	1195	221	772	1214	808	270	456	889	1060	444	899	1077	351	1098	1787	1007	318	1390	699	1748	902	903	645	849	284	2067	707	851
RAD54L	72	32	361	269	241	25	18	56	145	37	71	33	91	57	17	72	4	47	23	71	24	32	25	8	23	84	32	28	43	19	19	40	54	25	105	33	66	15	21	3	22	30	10	13	38	9	24	0	48
MAST2	1310	835	829	898	1360	459	278	611	898	427	671	398	1230	693	378	967	178	319	194	867	795	854	223	345	643	847	268	454	566	465	482	537	708	252	858	1480	633	275	621	478	632	545	608	535	643	200	850	530	644
DNAJA1	8242	10878	11122	12354	9916	11328	5538	8653	8981	8800	9592	17988	14015	13541	8107	9429	14927	7785	9114	7383	12746	6044	12919	9715	12111	15851	8656	10613	13349	10665	12463	20260	9267	13654	6842	9962	8538	12924	8606	10355	8427	10140	14734	9005	16112	15569	10319	16198	12441
B4GALT1	9564	18905	7729	8968	12221	10296	8029	12103	14184	12271	14257	22707	17382	23048	13998	19881	10104	9100	11066	14200	20918	12296	4140	5598	13993	15070	19636	17169	11231	9730	10143	12301	15325	6709	11383	16265	8856	9147	14066	17407	13633	9639	12433	13213	13929	7235	11592	10974	9828
CHMP5	3578	4438	3613	3424	3355	3069	1214	2983	2334	1969	3033	4013	3801	3554	2363	2789	3880	3351	3819	2503	4871	2061	3504	2657	4672	3956	3809	3497	3220	1973	2254	3990	3560	4428	2716	3356	2895	2630	2361	2787	2683	3134	3848	3239	3419	4023	3331	3631	3054
NFX1	2402	1977	1815	1928	2212	885	484	1509	1910	890	1641	883	2205	2401	1319	2442	519	805	539	2185	1267	1227	538	869	1224	1634	729	1261	1105	900	1115	1475	1527	628	1611	2062	1359	898	1634	1087	1582	1227	1194	1125	1102	517	1563	932	1153
AQP6	23	68	4	22	10	20	1	22	29	0	9	11	3	35	18	12	6	24	9	11	22	14	0	7	32	13	6	18	7	3	1	0	46	5	0	5	8	0	37	37	0	2	16	5	4	0	16	9	0
DIMT1	785	524	610	653	542	325	104	452	722	208	393	210	698	583	336	665	70	147	70	859	324	314	93	236	295	330	97	204	294	313	183	310	473	183	448	641	310	132	480	293	628	391	261	205	302	103	495	276	376
IPO11	709	560	427	574	471	278	206	462	641	240	443	227	693	366	251	544	110	168	83	601	364	339	112	204	370	630	185	248	642	191	172	532	524	206	485	434	325	159	478	280	479	269	358	397	284	182	585	282	320
FOLH1	427	186	65	1	9	99	6	287	285	139	346	108	172	132	84	262	12	24	13	434	220	145	19	101	164	45	54	47	80	40	31	92	234	49	84	252	111	28	269	154	199	89	171	79	50	51	192	132	59
EIF2AK1	4241	3431	2518	3190	3704	1743	545	2846	4036	1622	2682	1661	4215	2833	2240	3633	644	881	641	3936	3144	3136	834	1574	2204	2435	1010	1678	1912	1358	1375	1915	3108	963	2736	3455	2152	911	3302	1993	2990	2320	2106	1672	1561	788	3515	1577	2012
NME8	13	7	35	7	20	49	36	22	4	1	39	16	3	24	9	57	50	26	29	17	14	38	114	17	28	36	22	27	92	98	42	30	30	44	11	25	25	55	20	7	21	21	43	13	50	60	16	22	10
EPDR1	1005	523	67	62	14	122	25	358	782	192	239	143	434	313	289	407	22	48	30	779	283	410	40	246	268	76	75	93	86	265	78	111	453	67	197	423	92	16	393	179	473	218	104	82	143	56	852	115	117
SNX10	389	739	3508	4259	1139	5071	2479	1514	193	516	1574	3369	1679	1555	813	763	4368	1641	1923	223	3027	604	3340	2607	1204	5515	902	2543	7057	2785	2614	4377	1376	3030	1227	746	1436	3415	1066	1810	435	1365	2370	2095	2442	3744	1013	3723	4978
SEPHS1	2071	1176	960	1005	974	678	177	1137	1860	751	1103	669	1563	1515	808	1581	174	381	195	1756	998	1086	234	443	993	772	301	458	493	647	503	808	1608	276	998	1455	760	282	1194	781	1220	753	687	723	686	284	1306	636	721
MRPL28	1716	1507	1254	1140	1191	1073	1079	1399	1662	806	2406	1696	1923	2422	1426	1676	715	1409	1165	1898	1571	2077	1079	769	1477	1324	921	958	1235	787	1267	1516	2061	437	1278	1621	1120	1126	1215	1180	1434	1149	1212	1533	1546	1169	1611	883	993
HBQ1	2	0	21	29	3	0	0	0	1	0	0	0	0	0	0	0	0	2	3	1	0	0	0	0	0	0	0	0	0	0	0	0	0	0	0	0	0	0	0	0	0	3	0	5	0	0	0	0	0
ITPKC	1340	9433	2427	3048	4685	3032	4880	3136	3092	6221	6303	20163	11022	6893	7449	4678	7449	10510	16870	2651	7481	3151	913	870	7028	11730	19766	11171	1528	2263	5541	4734	6883	5702	5062	6108	3094	6427	7739	12207	3714	6867	6804	8730	6513	9015	3564	6490	1119
CEACAM6	4796	28134	8814	12737	70291	6861	1925	22112	10004	20740	24948	20931	27347	16081	9191	9601	11237	13215	11371	4430	24997	11609	1509	7309	17720	20705	19748	26112	1960	2035	7763	11642	16957	3921	43788	34976	8896	7246	14656	9777	15302	14078	21045	11455	10948	6453	20211	18182	10402
FAT2	2571	1164	3240	1806	5259	247	22	226	335	108	185	134	1294	527	391	645	216	1075	306	667	216	208	42	149	289	1042	636	1110	23	69	171	123	211	45	3332	4857	354	65	595	307	432	617	114	183	88	90	120	223	82
RBM22	1605	1420	1334	1377	1407	1729	637	1361	1273	833	1456	1463	1981	1509	1017	1411	1556	1072	900	1486	1515	1025	1359	1368	1205	2179	983	1448	1858	1227	1026	1665	1452	953	1320	1472	1185	1697	1322	1166	1093	1437	1573	1334	1401	1486	1381	1576	1845
TMED2	8815	9960	5275	6563	8541	6441	1319	10971	12315	4752	7824	5076	10648	9499	5559	15648	2909	3622	2969	16664	10779	5389	2319	4992	9960	7301	4572	5926	6283	6245	3166	4858	7962	2960	8328	10460	6533	2934	13048	6728	12713	6026	7437	5347	5500	3742	10911	5866	6459
ERO1B	615	1223	425	539	438	580	156	610	705	442	654	374	828	717	444	1104	400	211	168	1246	839	368	432	477	810	542	285	472	812	699	295	420	779	490	437	767	705	214	1349	709	1041	453	888	429	698	457	691	509	783
ZFAND6	2549	3787	2651	2135	2982	2871	1586	3005	2233	3265	3452	6357	5405	5074	4118	4296	3578	3715	4206	2600	4386	2229	2255	2218	3924	4463	5476	4626	2604	1981	3153	3775	4120	2098	2910	4467	2588	2840	2646	3087	2476	3072	3465	2924	3577	3908	3081	3842	2456
HSD17B2	1087	1002	311	612	578	1059	34	543	669	164	415	112	226	445	89	3603	49	41	37	2957	2414	1467	72	355	2885	54	46	124	1080	633	306	394	347	262	81	134	674	5	307	229	1192	424	2753	677	391	97	703	667	289
TXLNG	1071	665	695	770	855	274	79	456	522	267	306	265	649	607	326	844	145	189	114	731	420	462	128	344	480	504	194	293	448	273	204	343	486	292	422	726	506	173	587	358	486	444	455	275	302	132	620	299	487
PPEF1	0	0	8	2	2	2	0	10	1	0	11	8	2	6	8	0	17	2	2	2	7	2	13	13	6	0	0	2	10	6	14	0	4	4	0	0	2	1	2	1	0	10	6	2	4	15	9	0	5
LAT2	467	1629	2695	2108	909	4147	2407	1665	299	499	1841	3729	1502	1772	850	1558	5314	3382	3829	522	4369	1451	11161	2951	2228	5565	1651	3267	8844	4942	4143	5748	1979	4012	1560	1363	2668	4041	1239	1795	982	2878	4320	5155	5231	9625	1678	5410	6746
HUWE1	7712	12650	8686	10095	13857	6127	2248	5510	5162	4431	8059	9145	9330	6512	6811	10241	4191	9344	12934	6365	6869	4032	1964	4143	6953	11863	16036	14269	7934	6538	3508	6228	6780	6256	7799	11110	7192	6597	8815	7965	6156	8653	6857	5198	7082	6169	6296	6351	6129
ZW10	558	513	527	501	602	265	96	352	584	196	348	197	430	422	292	435	89	163	110	616	378	246	101	165	297	370	141	301	263	201	146	252	226	140	383	527	281	166	449	321	369	253	244	116	203	82	433	189	282
ALG9	252	190	77	94	104	53	39	125	173	57	93	70	115	129	84	278	40	42	26	182	104	131	24	82	171	78	61	71	70	129	31	86	123	20	164	116	87	26	100	67	156	126	85	44	62	32	235	67	98
MYBPC2	4	5	10	2	5	0	5	11	36	0	4	4	16	1	13	6	1	13	4	65	1	10	4	2	2	25	3	3	3	22	16	26	30	0	0	28	12	20	7	2	4	17	4	6	14	0	9	3	0
NOX4	21	0	12	9	8	11	0	9	13	10	8	3	13	4	4	39	0	1	1	53	22	26	3	2	0	4	1	2	7	3	0	10	2	0	2	8	1	0	4	1	6	18	1	11	4	5	1	8	10
ACOX3	363	479	543	518	1337	240	305	504	436	303	619	776	681	631	288	425	305	513	451	408	386	273	121	137	575	630	731	615	335	216	373	344	495	192	681	830	329	232	474	360	332	314	334	389	357	187	383	427	357
MTMR2	1011	877	643	928	908	360	123	544	747	300	472	289	799	538	332	634	121	234	118	723	459	472	135	266	402	482	252	295	551	317	237	395	503	180	607	797	400	150	645	385	621	470	396	267	350	115	980	318	466
PPP1R15A	1652	17874	6663	10997	6974	59299	19195	12432	7303	19182	32448	144422	36950	22109	46705	19722	57285	43010	78379	3507	32805	12230	72402	89079	29888	61888	69678	28070	33845	30139	70970	84641	16299	34021	10342	6981	19757	53443	22295	39649	10563	39476	58744	39315	76064	74057	14143	39802	63910
HSD17B14	93	42	230	216	102	12	229	19	13	5	108	52	29	124	9	70	24	86	12	31	20	63	17	6	62	102	68	35	109	8	192	206	46	21	170	30	80	75	11	30	12	40	9	234	90	9	33	102	185
TRIP6	3078	2258	1604	2133	2495	1338	627	2081	2211	1818	3597	2222	3885	4087	2651	3266	819	2191	1491	3366	2754	2726	520	1182	2415	2474	1999	2089	1051	1129	1791	2169	3316	558	3260	3683	1659	1599	1938	2217	3175	2463	1605	1905	2036	837	3251	1544	1370
ACHE	29	1006	1439	1132	3811	735	387	637	549	958	2640	2110	3984	1801	995	1200	647	1810	2208	391	1308	262	186	120	2418	3965	2115	5327	342	111	825	1751	1001	977	2383	3086	3230	5244	1152	1530	921	3464	726	543	1538	894	382	1589	294
FTL	28869	34641	77234	82496	36263	81665	69176	30918	19557	13586	86334	57019	41852	52642	24864	37827	79702	71218	55857	26989	60318	43991	109621	106733	50056	104401	41155	41488	79969	30392	83398	103343	31985	47538	57474	30723	47336	83119	22795	47416	22179	60107	71972	124561	73001	121324	32755	77560	111225
SRRT	4067	3145	3644	3026	3529	2756	1711	2687	3079	1547	3739	3512	4610	4260	2650	5078	3174	3915	2569	3691	3770	3215	3075	3176	3227	4197	2101	2665	3498	3609	2887	4272	4926	1788	2861	4595	3042	2589	3024	2511	3056	2726	2977	2294	3944	3956	3421	3257	4165
BAX	2447	1520	2287	2435	2144	1624	1327	1273	1446	662	2204	1409	2349	2768	1071	1673	1368	1799	1423	1375	1681	2751	2145	1567	1402	2124	1070	1314	1657	802	1922	2588	2361	933	1715	2631	2011	1308	1303	1234	1760	1549	1674	2099	2034	1644	2218	1343	1672
NLK	756	631	510	423	549	326	101	521	541	284	424	276	556	527	261	725	195	223	157	671	464	382	202	328	454	456	231	381	442	247	209	465	429	229	380	535	418	179	506	332	534	369	452	284	395	184	600	314	383
PIGS	1648	1758	1344	1516	2121	1052	372	1460	1427	960	1744	1223	2021	1829	1025	1917	692	934	796	1916	1857	1281	349	701	1382	1696	1186	1409	1268	669	870	1311	1761	555	1972	2301	1277	969	1568	862	1772	1470	1280	1155	1064	677	1905	1074	1252
ADAMTS2	103	11	59	117	28	3	0	28	28	4	19	6	32	7	2	4	1	11	1	49	17	35	7	2	20	26	0	1	26	33	19	23	9	2	8	49	7	11	10	7	4	40	1	13	4	1	11	0	3
TMPRSS11E	360	12515	5287	1545	7795	8667	9692	9293	5782	11735	15480	41642	17744	12058	20119	11333	18010	33034	50767	6142	18230	4885	784	2193	11830	33922	59960	37046	2682	6819	9743	7213	9366	8719	15194	17260	10479	15950	7014	27881	6183	8006	11624	37138	19057	18781	6380	22139	586
ATXN7L3	2709	3395	3113	2713	3119	2590	1065	3034	2294	2417	3260	3030	3754	3798	2453	3636	3171	2082	2375	2839	3789	2294	2989	2258	2794	3927	2617	3296	3573	2945	1999	3454	3170	2172	2814	4070	2593	3198	2740	2793	2510	3198	3057	2411	3836	3837	3314	3109	3584
PGS1	915	1915	1901	1612	1323	4747	1871	3276	906	1417	2762	3167	2503	2253	1246	2372	5176	3543	3558	856	3674	1752	3976	3374	3331	6991	2457	5305	6309	9275	1870	3441	2473	5656	1797	2145	3024	3871	2132	3001	1361	2927	4336	4875	3988	6886	1822	9922	4025
PSMC5	3677	3111	2958	2464	2600	1961	820	2752	3903	1509	3817	1655	3536	4106	1786	4124	813	1839	928	3845	2726	3200	1064	1688	2707	2407	1248	1633	1815	1449	2124	2733	3508	914	3305	3583	2791	1196	2670	2218	3357	2113	2127	2495	1990	1015	3361	1845	2154
UIMC1	920	837	986	682	656	817	400	802	478	325	835	762	791	912	493	744	1661	680	744	622	1138	585	1819	1064	784	1113	412	905	1501	746	553	949	990	937	547	846	873	805	646	591	603	779	1014	1018	1047	1626	725	920	1195
CETP	16	3	16	1	10	12	9	0	0	1	0	2	0	9	4	1	5	2	3	16	4	4	28	1	3	7	9	1	11	5	10	2	5	12	4	1	12	4	1	0	1	4	0	10	1	8	0	6	2
MMP2	946	275	396	632	622	193	847	119	101	48	223	217	163	352	130	308	101	513	72	391	141	250	101	103	463	988	195	211	2322	96	583	311	362	30	2194	911	195	111	176	229	117	626	99	128	148	33	201	109	1884
MT3	0	3	5	1	2	0	35	1	11	0	0	1	3	0	0	0	0	0	0	2	2	8	0	0	2	4	0	0	0	0	0	0	0	0	0	0	0	9	3	0	17	0	0	9	0	0	2	0	1
LPCAT2	1158	1700	2062	2564	1465	2148	612	1682	699	612	1069	1243	1123	1154	1009	1009	2884	937	1102	682	3054	720	2381	2388	1102	3188	836	1965	4096	3468	939	2271	1158	2817	1060	1442	1384	2058	1333	1127	937	1281	2431	873	2079	3188	1074	1562	2356
GNAO1	130	92	211	233	188	25	24	70	16	29	45	38	32	79	29	48	21	59	22	53	39	30	30	6	38	246	18	110	57	9	109	121	27	72	30	197	93	59	7	12	31	27	57	37	78	34	30	27	76
OGFOD1	859	676	1010	1082	904	384	129	553	841	295	547	266	871	780	378	752	178	211	176	985	548	484	184	269	467	549	154	339	423	374	351	491	666	269	819	922	544	251	678	314	639	419	477	297	421	156	660	316	476
SH3BP2	2272	3578	5181	5166	4541	4537	3763	3475	1190	2085	4882	4334	3409	3087	2151	3455	6791	4745	5193	1385	4682	2492	5503	5086	3656	9005	4527	6362	9584	6802	4165	6427	3235	5656	2862	4084	4084	7095	2538	3706	1746	3953	4281	4076	6312	6754	2485	7792	6408
NOP14	1330	1110	1287	1264	1057	716	429	785	1004	472	822	472	1409	1402	609	1216	169	286	189	1296	950	735	315	508	819	967	268	480	894	523	651	1024	1069	411	887	1338	956	373	1044	595	1010	752	794	467	656	248	1170	532	820
ADD1	5646	5140	5121	4848	5873	3213	1486	4250	3998	2595	4329	3256	5184	5321	3187	5162	3012	2663	2581	4691	4712	3810	3004	3070	3778	4672	2605	4175	4834	3119	2534	3659	4488	2471	4484	5978	3662	3094	3973	2914	3924	4302	4279	3041	4030	2895	4259	3289	4095
L2HGDH	639	469	189	287	354	109	56	336	344	188	216	98	370	275	191	448	35	146	46	400	271	238	23	165	369	183	102	167	93	118	92	150	410	51	287	308	245	43	284	174	286	220	198	107	137	77	241	156	173
TXNDC16	483	326	213	226	224	165	54	263	283	185	178	165	580	238	173	352	126	91	114	297	212	257	117	208	154	218	141	140	226	189	118	144	177	65	120	280	183	97	260	209	194	276	167	134	146	124	322	157	206
RTRAF	3199	2227	1808	1624	1592	1336	624	1948	2969	1061	2106	1194	2310	2520	1403	2195	483	845	613	2907	1588	2459	677	983	1320	1782	672	1069	1107	648	1038	1400	2024	524	1754	2297	1406	842	1735	1344	1955	1331	1449	1364	1205	659	2222	975	1336
NID2	151	96	45	49	29	29	20	21	22	7	26	8	17	34	4	70	6	17	1	87	44	28	0	15	32	44	8	16	14	53	17	6	21	2	35	190	18	5	25	28	58	33	16	20	26	3	48	10	20
GMCL1	1628	1399	906	1109	1171	710	181	1054	1132	558	883	745	1289	997	680	1662	866	420	390	1509	1385	1000	929	704	1023	884	612	831	1295	1043	514	695	1074	498	876	1028	895	507	1162	715	961	931	861	584	763	741	1205	790	973
SF3B2	6194	5995	6142	6125	5378	4441	2834	4391	5711	2328	5079	3946	6727	7437	3546	5894	3622	3574	3055	6024	5499	4772	4772	3631	4382	6444	2483	4016	6480	4311	4385	6701	6493	2856	4838	5259	4191	4047	5244	3617	5275	4410	4761	5701	5395	4231	5512	4985	4917
KLHL42	790	445	765	804	650	204	115	405	537	193	245	221	589	484	243	618	64	125	65	616	369	317	95	153	382	295	89	157	306	233	182	315	363	172	348	654	458	67	365	229	321	224	237	155	206	84	519	165	382
GNAS	25202	20571	15688	17480	18179	12000	4987	18352	27265	9894	19277	13362	23869	25720	14624	27571	9785	10309	9322	26199	18027	19852	10577	10822	16380	19394	10523	13073	14953	11807	11634	13959	27040	8405	14772	18617	13998	11284	20359	17757	19575	16038	16362	19469	16396	12058	19768	15779	16908
DNM1L	1478	1571	1753	1592	2278	891	230	1043	1314	643	1047	688	1649	1334	791	1909	275	545	305	1663	1060	843	348	554	1240	1410	586	902	1147	747	565	1032	1366	620	1401	1790	1091	399	1077	705	1014	986	954	647	942	352	1515	790	1301
PTHLH	27	3	185	184	168	20	16	1	11	4	1	16	86	18	6	11	16	104	25	20	5	14	9	1	68	21	37	10	0	4	0	0	2	38	48	47	9	6	2	5	7	62	17	24	3	20	15	6	5
PHACTR3	1	3	1	0	0	0	0	0	0	0	1	0	11	1	0	2	4	5	0	0	0	5	3	0	5	0	1	0	0	0	1	2	0	0	13	3	3	0	2	0	11	12	2	4	4	0	14	0	0
ERGIC2	1826	1412	1255	1200	1595	1374	544	1378	1788	700	1417	1079	1530	1638	993	1829	1148	1220	856	1990	1361	1099	1278	1107	1238	1302	718	1163	1366	1211	790	1039	1553	875	1229	1848	1317	1039	1508	1153	1628	1130	1263	1138	1181	1602	1468	1205	1465
TFAP2C	535	599	383	858	1246	320	114	584	542	423	524	638	1337	729	538	561	272	578	628	505	563	475	37	176	588	612	695	633	132	153	372	388	527	170	1118	1321	361	186	510	516	464	484	317	611	361	340	448	379	111
AURKA	164	124	401	560	459	99	80	203	619	144	246	148	200	211	240	189	166	148	100	186	201	148	62	235	255	305	57	96	201	274	197	219	178	89	203	153	211	85	84	69	167	131	151	83	129	173	147	71	236
CASS4	142	651	725	1120	314	2052	1231	1547	117	550	668	4836	1706	879	1388	1000	4399	2508	4184	191	4182	588	3234	2957	1420	5741	1439	3397	5398	8037	1427	2141	886	4447	512	430	1181	4083	1336	1741	662	2147	3089	1382	3443	5561	754	2038	4972
PIR	267	146	273	347	273	73	77	155	331	69	217	81	106	165	51	155	27	66	19	306	99	132	45	102	89	107	25	40	72	75	95	114	230	25	167	204	77	19	82	73	173	73	97	158	56	30	153	94	156
AAMDC	626	446	200	152	238	139	110	310	452	219	500	252	472	642	302	449	123	215	190	488	331	667	119	191	351	242	250	170	96	104	246	229	726	73	243	510	383	268	297	310	411	336	205	485	333	135	375	246	205
RFX2	852	714	227	317	318	926	315	670	506	214	409	433	343	320	347	260	1151	554	696	259	671	459	752	602	272	1003	218	900	974	1120	400	582	595	435	300	255	445	1250	645	515	506	584	754	530	760	1289	386	859	975
METTL2A	774	653	367	382	408	301	108	539	718	269	527	297	678	872	398	758	116	267	120	881	402	598	123	300	478	329	186	291	317	269	349	447	849	116	534	631	483	153	765	481	597	404	413	326	290	166	663	268	450
SULT2B1	1675	2045	180	126	551	459	2506	883	2516	251	599	814	878	1549	1231	1309	1340	2259	2666	1747	1824	3239	132	311	1322	2072	2360	1894	267	778	1574	399	887	1066	1123	1328	312	526	1201	2480	1186	689	1806	2777	838	1118	1361	1808	227
ALG6	507	366	532	483	578	182	55	345	330	161	309	201	474	399	244	436	133	161	110	401	317	259	121	227	288	301	113	258	341	137	118	164	424	197	371	499	296	136	387	245	387	325	266	232	153	166	469	225	278
CNOT3	1592	1578	1440	1486	1796	1227	727	1396	1342	823	1606	1246	1758	1760	904	2038	1293	1155	1087	1423	1653	1483	1379	926	1210	1960	797	1448	2154	1557	992	1446	1743	1076	1285	1878	1252	1559	1653	1290	1395	1152	1736	1801	1400	1587	1345	2036	1840
GP6	50	164	22	19	40	19	92	89	60	96	122	72	60	141	184	104	48	184	122	93	79	210	6	6	58	65	115	140	16	72	98	54	195	22	50	194	57	122	157	186	24	27	6	106	92	23	62	60	27
PTPN4	1643	788	1009	1499	818	294	152	701	712	381	387	266	782	540	326	932	158	115	131	721	444	565	136	272	377	398	166	363	302	507	314	505	591	272	494	853	498	101	736	387	626	398	362	261	287	136	603	276	419
DDX18	2684	2184	2632	3289	2110	1530	1524	1644	1951	828	1818	1635	2198	2936	1497	1972	954	1688	818	2619	1699	1946	938	1355	1652	2463	818	1490	2211	1664	1528	1973	2354	1065	2023	2537	2159	1441	2233	1556	2120	1702	1661	1372	1877	1052	2112	1478	2247
KHSRP	3856	3341	3950	4785	5216	2176	819	2444	3124	1471	2716	1790	4565	3982	2105	4006	1354	1649	1099	3583	3141	3249	1288	1839	2600	3280	1544	2144	2892	2108	2051	3179	3831	1553	2627	4384	2606	1713	3002	2221	2955	3034	2511	2433	3098	1115	3359	2208	2742
GNA11	3375	2800	1271	3036	2735	1205	237	2189	2847	1318	2463	1181	3538	2730	1735	3093	402	854	465	2975	2635	3072	307	1214	2171	1443	1210	1242	913	989	807	1180	3153	540	1967	2305	1453	611	2670	1800	2607	1954	1746	1355	1675	408	3104	1434	1185
ASAP3	1712	1305	458	1234	1382	484	34	832	593	450	686	632	1661	908	702	2403	125	202	92	1002	1190	992	174	529	896	499	240	369	258	279	475	700	1391	173	821	976	673	118	1347	626	1225	731	412	555	426	202	725	506	553
EDEM2	1257	1313	1300	1692	1048	1529	701	1623	1955	755	1878	937	1649	1969	920	2434	757	732	566	2591	1791	1185	1108	813	1688	1365	466	779	1847	1097	1090	1362	1397	867	1265	1592	1218	846	1931	945	1999	955	1549	1067	1393	1340	1403	1279	1871
DNMT3B	100	80	121	48	125	33	23	50	83	33	32	51	92	43	48	119	5	10	5	84	49	97	5	17	72	47	16	24	13	21	45	31	60	2	41	65	54	5	109	39	68	49	33	33	39	11	35	45	32
REM1	73	16	2	0	1	1	28	12	5	5	11	0	5	32	12	1	0	0	0	24	20	13	3	5	1	3	2	2	66	3	0	0	22	0	1	19	0	1	14	9	20	19	4	9	8	0	24	0	29
TPX2	395	60	929	1260	1253	163	96	279	1145	144	262	50	316	155	72	73	30	199	137	275	79	58	22	27	55	428	48	93	105	43	129	142	175	72	234	184	210	97	34	18	67	121	60	35	122	76	123	49	268
FER1L4	424	190	413	179	1161	100	20	190	99	274	330	309	1117	150	97	293	150	590	258	328	136	220	57	85	276	249	170	297	32	222	44	107	722	68	1106	761	221	55	118	121	195	204	168	131	119	64	269	180	112
PDRG1	989	653	640	705	625	482	217	670	814	326	952	508	949	1033	417	973	213	401	251	964	771	885	315	509	605	597	252	371	399	249	663	848	978	241	708	944	586	398	493	451	683	524	528	633	705	235	764	521	500
EPB41L1	2469	2192	1265	3607	6501	736	144	1538	1480	1215	1442	1012	3425	1677	1281	2390	363	928	445	1724	1393	1808	172	790	1472	1380	1058	1636	523	448	605	775	2096	336	3175	2714	973	349	1693	982	1582	1361	1117	670	659	292	2264	954	778
SLC15A1	437	1614	408	165	1050	1312	655	1179	661	1196	1637	1893	2966	1802	798	1057	807	1336	1514	1325	1115	691	100	218	1649	1082	1372	1844	166	74	795	1155	1495	657	902	2417	1116	1011	644	1050	672	1594	1075	1182	733	897	728	1801	266
DOCK9	1967	4776	1497	1510	3230	1186	1864	2577	1781	2797	3152	4586	3145	2600	3146	4088	3624	3238	4538	2354	3595	1474	174	651	3529	4545	9994	6891	797	1944	1926	1665	3271	2140	2653	3860	1880	951	2993	4994	1839	2523	1970	3106	2543	1679	2236	4916	762
ANKRD10	5535	3303	2456	2061	2422	1792	606	2163	2394	1809	3525	1650	4161	4151	2263	5641	1003	1375	909	2756	2622	3740	946	2148	2510	2117	795	1702	2429	1609	1625	2754	4218	1394	1869	3391	2695	956	2408	2121	2206	2254	2462	2626	2363	1410	3020	2612	2483
TGDS	457	447	434	302	275	175	42	261	394	147	177	156	445	337	219	354	86	77	67	538	265	194	81	152	218	244	90	164	184	189	142	242	302	79	220	289	302	54	309	206	379	232	201	141	131	70	312	183	220
DOCK3	8	47	26	22	327	19	32	18	45	35	51	14	80	23	37	59	89	106	78	37	71	5	1	12	23	52	84	109	6	2	53	77	36	28	131	138	69	24	20	20	9	31	21	49	12	9	9	47	14
C3orf18	367	144	149	87	53	46	92	193	212	61	126	59	234	185	97	274	27	29	16	301	60	221	53	72	132	47	27	30	87	83	126	138	277	41	60	111	96	24	109	49	108	138	55	106	103	36	112	118	110
COQ9	1784	1505	996	1195	1296	702	195	1530	2051	890	1498	786	1818	1739	1199	2223	334	606	459	1974	1480	1712	303	775	1536	708	473	624	810	588	687	962	1671	343	1147	1491	967	375	1770	920	1471	920	968	1061	809	503	1790	881	837
TMEM40	138	2142	1115	1359	2611	519	3109	1244	1308	2108	2395	5327	1379	2675	2570	1897	2945	4094	4814	657	2705	1342	85	114	1688	3137	6487	3215	108	751	3622	1467	1859	1047	2162	2480	654	1237	946	3857	940	819	1773	3319	965	1613	1055	4153	64
KIF9	751	331	63	122	89	101	33	347	820	156	315	143	219	398	208	332	41	127	95	465	197	474	67	161	137	103	54	62	74	66	112	146	506	98	145	210	107	34	347	218	321	307	198	265	202	92	415	117	140
ARHGAP28	45	0	12	2	47	0	6	8	0	0	1	2	13	1	0	12	0	2	0	9	0	7	5	4	7	8	8	0	0	0	2	1	0	0	24	10	5	0	0	5	0	1	0	0	0	1	0	4	0
CRLS1	245	274	136	238	155	137	31	244	196	132	219	72	175	319	121	587	55	47	21	325	133	94	51	118	572	99	39	94	87	71	55	123	287	66	162	370	226	39	219	145	368	235	261	144	261	44	232	137	198
DEFB127	0	0	0	0	0	0	0	0	0	0	0	0	0	0	0	0	0	0	0	0	0	0	0	0	0	0	0	0	0	0	0	0	0	0	0	0	0	0	0	0	0	0	0	0	0	1	0	0	0
PPP1R13B	2078	2076	867	987	2123	599	368	1499	1525	1462	2096	1373	2430	1996	1404	2333	710	1066	713	1397	1597	1893	152	654	1536	1046	1566	1220	556	635	936	1203	2124	454	1696	1817	1050	623	1639	1451	1442	1013	905	1166	961	461	1686	1806	731
ATRN	2691	2881	922	2285	2673	1195	460	2008	2088	1102	1645	1168	3249	2308	1475	3190	402	731	397	2436	2166	1542	331	1089	1960	1452	1099	1435	1393	1287	708	1093	2048	570	2010	2973	1404	526	2567	1359	2256	1591	1231	1061	1616	471	2384	961	1540
SMOX	936	559	271	279	186	524	432	474	601	334	545	803	1414	1339	1143	1178	377	426	437	870	957	938	236	455	743	757	951	622	1175	1050	537	594	752	364	379	733	515	294	443	539	512	717	1256	496	949	572	1182	597	487
SIGLEC1	155	25	1396	1387	534	143	172	115	49	57	300	31	86	93	85	192	140	126	54	54	41	24	363	75	898	194	124	49	421	60	879	903	154	2624	223	98	360	90	20	48	30	682	257	340	147	17	111	302	394
FKBP1A	4579	4191	5207	5440	4135	5021	2338	4571	5059	2212	4830	3087	4128	4690	2708	4203	3760	2986	2556	5331	5845	4656	5751	3502	3267	5591	1879	3534	6316	3842	3543	4619	3741	2763	4324	4264	3223	3983	3943	3288	3975	3913	5763	2563	3278	5344	4161	3573	4556
NSFL1C	2555	2693	2019	2705	2801	2213	1184	2279	2186	1500	2626	2351	3507	3321	1775	2617	2556	2391	2313	2524	2903	2053	2629	2123	2595	2751	1641	2149	3326	2090	1931	2561	2617	1399	2365	2914	1954	1904	2063	1949	2261	1952	2755	2277	2584	2955	2353	1956	2464
SLC4A11	3803	2797	345	1399	2343	2056	276	3297	1941	2358	4428	2648	7801	3987	2629	7545	817	2127	1352	1907	4013	3371	617	2965	4075	2327	1564	2871	1433	2272	1226	1997	5108	770	3057	7345	1988	701	3738	2405	3550	2911	4597	2314	2276	990	4722	3428	1504
DNAAF9	1643	1398	613	796	1065	421	224	649	662	409	722	406	926	749	497	1430	239	481	201	789	507	499	183	522	936	560	495	522	724	385	381	680	1203	256	848	982	650	212	784	466	645	630	466	506	617	170	821	404	868
ZNF343	401	292	285	266	272	142	54	241	265	118	278	93	311	223	160	421	56	92	43	256	214	335	24	103	161	215	74	164	121	137	142	160	264	93	250	319	179	94	215	143	209	188	137	164	237	76	220	176	164
EBF4	600	757	245	540	678	156	30	276	351	132	260	272	707	424	232	654	57	161	67	502	237	549	46	434	353	178	101	198	261	224	202	459	803	105	447	347	322	92	479	440	401	375	306	386	235	108	517	220	209
CPXM1	730	1065	605	585	601	1050	130	1188	233	874	1873	570	1113	1136	146	1481	249	309	588	2635	966	652	246	364	2027	752	488	1028	2163	558	646	914	545	835	464	959	2070	190	420	477	871	346	2328	845	482	456	655	451	337
MAVS	5101	4387	2974	4477	5764	1794	1243	3195	2989	2076	2981	2057	4587	3927	2267	5397	1064	1462	919	3347	3116	3821	1220	2229	2667	2833	1732	2449	2584	1966	1705	2782	3873	1329	3392	5000	2882	1038	3700	2240	2939	2983	2692	1709	2486	1214	3197	2150	2834
LZTS3	4143	3942	271	1299	1482	1338	128	2945	2352	1698	3551	2184	4796	4143	2411	5347	564	557	409	3186	3482	3221	441	2351	4290	1311	1215	1663	1388	1072	1035	1847	3935	785	1509	3349	2202	563	3357	2123	3604	2639	3347	1966	1976	708	3727	2540	1831
F11	3	0	0	2	0	0	4	0	1	0	5	0	3	0	0	3	2	0	2	6	0	0	2	2	6	0	0	1	3	0	2	0	10	0	0	0	2	0	0	0	0	0	0	4	0	0	2	1	4
XRN2	2518	2630	2855	3406	3155	3805	1122	2052	1718	1005	1760	2402	3044	2654	1317	2454	2126	1326	1323	2405	2656	1155	2424	2014	1748	4625	1355	2979	4206	2917	1578	2634	2249	1662	2636	2647	2191	2842	2329	1739	2010	2077	2982	2001	2935	3045	2522	3177	3479
KIZ	1356	886	368	251	411	460	146	861	1425	691	634	349	1057	841	549	943	517	469	379	1112	638	747	343	663	528	467	205	363	511	852	289	365	1055	281	370	685	521	257	967	588	725	424	475	513	523	325	770	436	480
DYNLL1	7071	5794	4806	4127	5247	2764	1662	4333	8051	2696	5796	4150	5787	6354	3766	5227	1858	3625	2678	6099	4393	4986	1519	2079	3384	4491	3790	3299	2466	1567	3683	3663	5691	1212	5328	6522	3055	2005	4224	3598	5351	3795	3261	3966	3247	1517	6096	3342	3136
TESC	417	775	386	281	126	699	86	690	667	514	730	679	1460	592	411	1216	106	183	380	1000	615	328	405	420	1088	340	115	260	366	759	633	453	903	150	443	266	742	199	922	1037	770	470	527	635	628	512	583	250	701
SNX5	3120	2115	2292	2118	2018	1026	400	1618	2300	828	1375	946	2011	2007	1227	2007	384	716	445	2471	1340	1673	458	1006	1024	1845	679	981	1209	674	1006	1423	1970	623	1688	2344	1436	607	1595	1222	1666	1458	851	963	1113	490	1779	867	1233
RPL6	26177	14716	13517	10607	9845	6801	3709	9957	17876	4575	10241	7226	13364	16841	9562	12334	2614	6045	3856	17903	9302	16060	4385	4952	6022	11675	3799	5222	7916	4945	6334	9512	13646	3349	9487	15368	9978	4763	9129	10568	10020	8099	6906	8100	8190	4197	11788	5271	8369
SIRPG	120	44	792	645	368	41	19	62	49	29	34	18	33	124	23	26	20	22	12	89	6	29	14	19	22	66	8	21	75	7	76	134	168	92	33	114	221	24	43	19	29	49	21	16	49	11	27	22	78
MAPKAPK5	1233	867	1013	1008	986	471	185	781	1020	456	796	377	953	1062	479	1116	210	308	201	1009	735	751	226	438	722	753	258	429	532	393	474	637	988	267	683	962	645	294	776	468	794	605	519	550	614	243	854	473	655
P2RX7	137	171	1283	2892	1161	2143	1105	86	61	29	1130	219	667	834	61	688	294	293	113	208	93	180	250	324	221	1087	73	322	1823	99	676	2595	471	504	451	306	440	619	168	397	69	269	115	373	1483	74	199	427	1973
ESF1	1405	901	946	861	952	484	424	738	906	302	941	286	944	1405	579	1055	214	660	273	1044	444	1185	260	499	559	797	314	372	527	247	908	956	1364	348	858	1234	854	356	712	565	684	514	491	617	658	205	954	427	725
RBBP9	2199	1430	418	586	939	596	100	1063	1268	663	723	702	1599	1149	830	1633	187	233	161	1628	1096	799	174	537	926	513	319	541	551	741	370	524	1090	231	817	1159	776	230	1310	752	1218	777	613	329	525	275	1312	489	541
ANAPC5	4103	2381	2939	2671	3135	1396	500	2159	2939	1085	2290	1165	2813	2739	1580	4247	679	1058	598	3511	1764	1989	867	1349	2048	1982	717	1256	1731	1168	1159	1875	3133	936	2246	2892	1899	592	2620	1303	2242	1513	1644	1436	1673	940	2710	1344	1940
SLC23A2	1010	928	1416	2718	1705	444	238	789	434	330	1177	629	1869	1040	648	1158	455	483	324	623	617	484	531	521	818	1170	642	1016	1002	780	413	866	668	801	1039	1148	684	297	677	525	553	1036	680	826	901	493	818	750	959
SLC8B1	1126	1681	1532	1402	1837	1599	1099	1293	899	1205	2245	1703	2765	2139	795	1872	1140	1300	982	1041	1772	1342	1247	1346	1544	2277	1144	1829	2307	1513	1538	2394	1736	941	1942	2453	1315	1309	1436	1219	1211	1790	1940	1436	1862	1717	1686	1439	2011
TMEM230	3048	2020	1733	1964	1677	1074	418	2114	3292	985	1735	1041	2059	2228	1184	2621	548	717	480	3390	1906	1839	783	1044	1566	1511	532	951	1540	1089	1089	1373	2041	616	1505	2028	1447	674	1893	1383	1990	1432	1300	1222	1254	742	2284	1132	1686
DZANK1	571	339	102	78	142	73	25	172	289	100	168	88	175	138	108	432	28	72	52	254	109	119	27	80	126	68	37	61	71	60	40	96	305	41	162	161	100	39	201	119	246	187	62	117	138	39	190	126	107
KDM2B	1373	1160	1849	1699	1517	753	632	869	818	469	943	582	1399	1280	636	1580	337	521	389	1085	639	791	337	474	784	1205	466	707	1134	438	926	1248	1265	593	867	1411	959	500	766	624	834	924	622	782	1234	269	936	674	1253
CFAP61	339	291	2	0	3	21	0	70	215	35	47	19	42	31	34	38	0	11	1	82	17	72	16	12	16	10	1	6	9	13	1	3	141	15	1	2	0	0	111	67	132	87	23	40	31	0	92	41	41
LHX5	5	2	8	9	14	1	0	4	0	1	0	0	0	2	0	0	0	0	0	0	1	3	0	7	0	0	0	1	0	1	2	0	0	0	0	0	0	4	0	0	0	2	4	0	0	2	3	0	0
TASP1	543	385	236	326	270	265	23	251	352	151	293	166	426	400	214	410	64	92	49	429	276	166	62	163	268	136	97	119	119	147	111	185	453	102	229	294	202	38	339	211	437	235	165	95	202	108	491	125	184
OAS1	1322	2487	4207	2915	4717	2886	440	5927	4826	10186	5627	3675	5490	1969	2160	2388	2405	3138	4092	1807	3986	1258	4967	1851	10659	2978	2398	3593	3144	1499	2728	8263	2533	17154	5464	3571	4296	3515	1822	1262	1822	5666	6833	2239	1374	943	2600	1625	922
GCN1	4170	3929	3738	3963	5051	1746	896	2880	3063	1955	3173	2186	4698	3393	2165	4738	1055	1487	1007	3900	2709	1870	638	1350	2941	3417	2307	2720	2273	2061	1482	2437	3010	1177	3573	4818	2625	1498	3693	2263	3060	2512	2397	1872	2171	779	3083	2056	2403
RPLP0	52675	32181	22855	23885	19140	15483	9181	24062	40620	12896	28276	20210	26628	35526	19589	22585	6017	15289	12740	47390	22734	32138	8252	9647	14992	34188	14507	17087	14188	8565	13257	16503	24537	7447	23585	40241	20180	11974	21159	23692	21867	16525	14330	17884	16446	10956	25272	13613	13438
PXN	5899	8234	4054	4563	4753	10738	5102	8120	3731	3510	6734	8612	7652	7733	4842	7072	13313	7770	9911	4302	12457	6477	16354	7368	7873	15361	6764	13270	16565	17450	5918	8323	7336	10231	5409	6365	5739	14185	6775	7164	5075	8191	12402	7790	9710	16844	5890	11827	10730
SIRT4	87	61	28	13	19	20	0	39	50	28	68	49	56	59	35	76	18	33	12	56	42	50	10	22	50	20	16	9	11	17	9	24	51	13	44	41	42	12	65	44	62	28	21	22	43	10	56	41	35
RPH3A	0	1	15	6	4	12	23	21	2	0	2	11	2	3	2	8	36	12	22	4	11	0	296	4	244	0	0	1	98	19	12	24	3	131	0	4	39	26	4	1	1	26	118	14	15	46	0	1	25
KIF16B	917	967	629	604	992	287	74	509	558	342	477	355	777	495	371	906	140	291	129	861	653	373	142	401	576	394	284	410	453	299	379	468	439	156	636	735	494	223	813	441	791	379	499	237	430	102	669	356	538
TRMT6	609	612	520	747	653	425	249	409	458	242	399	220	714	763	342	747	123	210	166	704	373	398	329	349	492	571	182	291	1041	451	282	619	527	238	386	598	477	318	479	332	553	535	623	330	541	255	821	388	587
CHGB	26	2	16	5	26	2	11	5	5	13	10	14	22	18	5	21	0	0	0	29	3	5	1	6	4	17	9	4	17	6	2	4	17	1	14	15	23	0	12	4	17	17	0	13	4	7	5	3	7
PEBP1	14060	8487	3694	3758	3944	3712	6875	7353	12388	3602	7383	5339	9140	14528	7425	9844	1136	2600	1502	13811	7260	17329	1869	4187	5817	3370	2353	2610	3025	3579	5675	5657	11949	1501	4831	8114	5736	1511	8460	7755	7880	5484	4278	6417	5126	1830	8281	4573	3672
TBX5	0	0	1	0	0	0	2	0	0	0	4	0	0	0	0	0	0	1	0	4	0	0	0	0	6	0	0	0	0	0	0	0	0	0	0	0	0	0	2	0	0	1	0	0	0	0	0	0	2
BRAP	824	889	867	768	935	583	317	730	610	562	830	769	1002	855	471	1010	522	497	502	696	836	540	564	413	665	944	627	601	815	511	482	851	870	474	757	947	636	633	640	568	585	678	730	738	647	451	696	756	670
ERP29	6999	5053	4471	3866	4110	3081	1199	5658	6799	2823	6930	3200	6619	6925	3504	7255	1588	3032	2315	7185	5268	7129	2026	2953	4083	3866	2096	2554	2748	1789	3811	5077	6533	1539	4256	6329	4470	1742	4537	3446	5903	3654	3545	4555	3029	1732	5421	2668	3102
NOS1	58	18	9	0	0	0	9	10	6	6	10	2	3	5	4	10	5	26	9	5	28	5	6	0	0	58	9	32	0	3	4	13	7	0	28	341	26	2	3	6	1	12	0	0	2	0	0	0	1
FUS	7017	5753	9485	8898	9017	7855	5447	6594	5710	2889	8573	8319	9676	12749	5650	10073	10108	10204	8076	7400	7946	5525	11454	10766	6923	10754	5362	7382	10654	9522	9136	15030	10428	6829	5834	9447	8777	7643	6316	6054	5062	7485	8861	8486	11773	12030	7672	9023	11249
IGBP1	3823	2465	1590	1481	1845	1339	776	1376	1976	896	1668	1620	2218	2873	1319	1708	1007	948	952	1667	1743	3363	961	1034	1216	1786	918	1156	1437	724	1088	1699	2418	711	1108	1883	1520	892	1350	1833	1457	1714	1149	1577	1453	1035	1867	1298	1149
FXYD5	502	1158	2931	5283	4496	1672	2468	535	521	681	1703	1310	1082	2038	1360	1126	902	2248	1981	845	1709	1126	1262	585	751	3207	1408	1986	2210	579	2211	2756	1079	1255	1256	1910	1900	3349	781	1541	569	1505	1344	2685	1315	1541	854	1617	1422
ZNF302	1643	1085	564	557	749	384	72	607	951	458	664	298	977	890	459	1176	202	277	127	1070	571	842	120	400	546	357	142	352	405	415	327	413	953	183	562	974	554	146	930	537	619	563	310	378	375	132	575	447	480
GRAMD1A	3131	3944	3657	4358	2529	13230	5231	4174	1655	1553	5159	7278	5344	7003	2838	5182	5588	3639	5331	2785	4679	4166	7261	7432	4919	12465	2219	6673	12875	6916	5467	9999	5111	5017	2583	3696	3610	10632	4218	6066	2750	4282	9674	4713	9226	7888	4061	9355	11567
FXYD3	193	185	175	199	693	46	0	119	129	60	201	72	269	89	95	201	24	90	52	120	116	137	36	84	123	102	63	134	37	24	26	132	145	20	242	235	94	9	143	61	104	74	55	97	44	8	85	49	78
HEPH	93	4	16	14	24	17	10	25	10	4	7	17	3	14	7	1	28	6	20	27	21	10	34	9	27	29	10	32	9	7	20	11	13	11	20	44	8	15	7	1	15	23	8	3	12	27	13	12	4
CDIP1	530	567	1084	1226	1036	369	263	299	314	227	429	574	745	856	643	725	472	625	653	452	731	604	440	398	518	809	658	654	454	260	525	624	481	297	851	1225	688	591	517	476	575	559	540	512	683	457	426	557	539
CMTM1	52	67	105	168	93	63	42	53	7	31	30	51	68	39	33	58	193	48	52	35	151	9	163	65	85	114	57	107	214	195	39	61	98	271	63	69	69	75	47	81	31	101	99	112	99	152	46	155	148
KCNH4	2	2	107	211	66	45	141	10	5	5	153	33	15	28	12	48	20	39	61	10	9	14	15	10	25	232	46	109	94	3	48	205	61	48	49	30	31	49	6	22	0	23	18	12	76	7	14	132	194
GANAB	9141	8527	7386	8197	8404	5357	1983	8775	10049	4009	6910	3944	9167	8673	4860	11570	2399	3192	2252	10992	7671	5965	2632	4379	6397	6812	2683	4744	6870	5562	3598	6160	6643	2464	7016	9574	5946	3093	9600	5002	7979	5876	6328	4033	5397	2894	8732	4641	6068
GMIP	976	2466	3273	3023	2189	5340	2204	2841	860	1270	2658	4648	2822	3162	1998	2178	7781	3482	4175	1052	5912	1573	8471	3607	3449	6529	2439	5475	11708	8943	2648	5312	2684	5185	2383	2544	3647	6746	2235	2784	1513	3323	6731	2853	5871	8889	1851	5141	8712
RBM41	744	432	465	463	763	156	83	301	339	217	316	231	604	353	241	476	93	159	84	393	307	263	75	214	333	308	210	252	223	188	136	253	537	135	344	550	357	83	402	223	248	290	178	157	289	66	346	189	237
BIRC5	392	75	1082	727	513	119	124	367	1484	101	446	50	133	193	93	110	27	167	72	207	81	57	20	27	42	268	43	108	49	15	93	122	193	35	167	140	212	42	42	8	55	80	43	24	106	48	137	33	155
LAG3	138	158	1769	1341	558	128	261	120	33	54	117	75	79	332	78	54	43	87	56	145	61	106	23	9	60	257	27	110	227	41	133	395	177	207	91	167	867	85	72	68	38	86	91	34	87	49	82	28	240
MLF2	4280	4123	3005	3197	3120	3640	1793	4078	4635	2084	4993	4352	5525	5807	3480	5003	4176	3467	3570	4937	5907	4971	5178	3318	4456	5218	2878	3996	4745	3895	3163	3955	4955	1872	3669	5114	3458	4140	3806	3646	4051	3633	4701	3566	4743	5881	4672	3905	4811
OTUB2	197	159	194	107	323	124	35	422	885	160	179	182	171	266	187	227	106	246	297	612	174	76	24	127	174	306	572	303	36	151	110	145	67	43	305	379	114	49	196	115	291	152	136	95	96	88	267	197	47
DDX24	4856	3584	4019	3904	3604	2211	1074	2733	3441	1254	2536	1640	3845	4349	2053	4136	841	1373	994	4626	2400	2508	988	2022	2548	2534	1042	1804	2283	2132	1977	3206	3341	1206	2476	3787	2900	1589	3204	2200	3241	2651	2673	1629	2317	942	4259	1586	2456
ZBTB25	956	560	923	621	596	265	210	321	267	244	322	219	382	366	162	646	129	225	86	528	259	345	110	190	348	542	141	258	347	219	222	431	467	223	241	683	454	164	410	262	338	324	164	283	262	99	321	330	396
NECAP1	1064	1417	977	1193	1030	2417	496	1276	952	809	1337	2063	1422	1598	1597	1425	1979	1444	1931	1210	1127	811	1901	2867	1453	3544	1016	2263	1485	1597	1641	2376	1157	1931	976	1099	1278	2035	1717	1656	1158	1385	1966	1102	2180	3415	1453	1958	1451
ARHGAP4	997	1497	5562	3563	2256	3636	2174	1546	359	508	1922	2188	1492	3042	1334	1328	3725	2746	2914	1025	2448	1462	6704	3621	2236	4237	1106	2562	6720	4894	2476	4564	2032	3041	1192	2676	3171	3793	1118	1703	811	2339	3767	2477	5391	6482	1407	2728	4751
ANKRD24	275	83	49	32	44	15	25	59	43	19	55	19	36	134	36	199	10	34	6	58	20	115	14	97	29	34	8	23	63	66	57	9	133	7	16	62	100	9	31	36	57	27	28	34	34	9	81	61	40
DHX32	1491	1881	911	1073	1971	888	525	1800	1609	1375	1500	1580	1830	2003	1502	2240	620	1203	1276	1751	1376	1042	185	595	1345	1407	1741	1626	618	979	886	908	1669	404	1951	2287	944	965	1363	1351	1335	1175	908	1109	1152	647	1594	1075	729
RCOR1	1477	3424	2099	1937	2999	2222	1216	1974	1132	2024	2039	3182	2856	2621	2724	2339	4224	2691	3056	1280	4031	1332	2991	2832	2839	5371	4714	5571	3760	3125	1704	2306	2162	3396	2434	4171	2319	2854	2434	3016	1525	3447	3070	2599	3232	3209	1867	2872	2833
GPATCH2L	1380	1282	1316	1571	1808	986	564	792	555	514	858	755	1206	1034	597	1265	741	718	491	863	856	572	706	834	946	1584	555	1189	1645	1163	603	1215	1157	1105	948	1594	1175	968	889	805	538	996	954	1219	1128	851	844	1273	1652
LTBP4	2121	1651	1369	1648	1523	582	181	1179	1052	720	1534	885	2310	1814	903	3144	218	564	185	1593	1522	1480	352	586	1207	739	506	581	745	534	759	1117	2491	358	1326	2538	1093	301	1363	901	1252	955	910	996	961	321	1217	947	832
BLVRB	2195	2280	1194	1358	1495	1307	2796	1419	2194	1201	2627	4300	2411	3086	1923	3282	1506	1568	2434	2125	2376	2365	756	816	2174	2559	4236	2000	1057	1375	2764	1845	3019	574	1737	2155	1419	1880	1961	4034	2069	1651	1640	2356	1628	957	2410	4641	1054
SLC9A1	1273	2022	1180	1536	2243	1233	672	1627	1301	1267	2089	1581	2811	1835	1117	1582	942	1065	1136	1192	2420	1354	1041	1054	1462	2332	1900	2711	1535	1168	1006	1305	1518	1101	2040	2027	1147	1727	1818	1554	1352	1824	1752	1499	1104	955	1855	1836	1278
SPTLC1	2384	3138	1897	2233	2547	1621	864	2025	1968	1468	2210	3100	4143	2973	1942	2333	1807	1947	2276	2193	2325	1643	940	1196	1840	2891	2859	2384	1990	1505	1239	2022	2090	1125	2515	2855	1752	1305	2469	2170	2038	1965	1809	1882	1874	1804	2197	2060	1692
PAPOLA	6391	6985	6636	6347	7255	5157	1952	5240	4608	3545	4483	6214	7874	5636	4048	5974	6276	4000	4004	5176	7627	3549	4708	4178	4239	8106	4816	7050	8150	6275	3914	5374	5642	4655	5287	6619	4635	4873	6232	5007	4472	5375	5680	4286	5473	5559	5330	5642	6476
CCNK	1777	1836	1643	1958	2214	1565	1043	1768	1365	1037	1708	1743	2557	2023	1340	1964	1874	1515	1477	1508	2248	1358	1563	1604	1747	2524	1433	1928	2365	2106	1452	2458	1947	1609	1581	2000	1600	1867	1838	1595	1407	1640	2053	2004	1893	1732	1915	1905	1992
PCBP4	874	432	382	326	383	324	61	496	653	192	707	311	663	698	414	1216	85	192	77	830	649	870	124	344	491	234	139	215	289	262	303	484	774	150	494	638	467	135	456	301	662	420	510	401	378	149	650	438	273
RGS1	644	814	6968	4048	1780	1961	1905	315	105	162	732	1485	1249	2775	1225	1400	1252	3081	1397	437	1137	1260	2047	1830	1182	4654	1782	1295	3904	1330	3940	5337	635	2628	1421	645	1375	1406	384	1179	424	1869	1565	1713	4394	1510	1706	1515	4846
YPEL3	2347	4662	3171	2536	3260	5872	3891	5068	2075	3188	5069	7683	5130	5258	3678	4246	10067	6948	6680	1636	7901	5172	13020	4605	6372	8647	4206	7368	10767	7178	4507	5132	6495	7144	3061	4920	4548	7081	3322	4613	2652	6083	7431	8483	8319	13341	2701	9749	7689
MRPS33	1528	1053	861	618	525	593	277	870	1591	338	866	441	953	1466	665	1055	152	411	197	1603	850	1029	201	556	711	585	257	271	462	291	420	644	1248	164	728	1004	772	210	923	748	905	559	572	510	572	201	1073	366	562
NDUFB2	3023	2082	1786	1416	1290	1185	676	1974	3586	982	2845	1325	2373	3916	1786	3457	390	1260	635	3718	2237	2754	805	1242	2345	1247	608	731	1327	755	1574	1700	3918	616	1652	2527	1929	574	2168	1848	2565	1366	1579	2403	2105	725	2923	1277	1748
NUDC	4912	4126	2414	2626	2148	1821	1081	2589	5249	1571	3563	1685	3601	4312	2021	3366	1064	1713	1099	4163	2664	3776	1337	1676	2191	2010	894	1277	1878	1408	1950	2818	4254	975	2366	3082	2116	1193	2928	2258	3694	2619	2189	2788	2471	1126	3491	1782	2053
MAEA	2914	2918	2731	2111	2712	3412	1506	3652	2388	1683	3588	4599	3691	3587	2279	4030	4891	4815	4250	2710	3773	2543	3292	3906	3402	5741	2671	4226	4618	6926	2049	2697	3644	1606	3204	4217	2509	5370	3150	3214	2662	2680	4081	2844	3889	6026	2630	5683	4895
ICAM1	1246	13044	9360	18517	13673	32655	11441	6460	2569	9679	19574	57966	17183	7657	10655	8133	19344	16874	45139	2911	12263	4571	20903	32188	8680	37531	34949	20800	35348	24994	21761	41806	10126	31720	8363	6055	7722	33243	20452	22179	4099	30314	26576	12816	31134	23194	8516	19755	30772
STRN4	1944	2147	2069	2657	3250	1730	862	1788	1915	1080	2222	1981	2885	2216	1389	2452	1791	1188	1225	2174	2078	1722	2742	1518	2012	2892	1293	2099	3155	1920	1304	2160	1957	1193	2415	2731	1573	1779	1780	1531	1959	2344	2232	1913	1767	2236	2229	1800	2858
IRAK3	3755	4862	2063	4048	2584	5901	1303	2276	1669	1400	3716	2548	3216	2864	1188	5522	1159	1056	698	3337	2903	2108	1461	3912	5738	4660	1293	3719	6394	2955	2462	4524	3300	2308	2295	3507	2748	1838	3043	2706	3161	2115	5026	1894	3403	1376	4877	3758	4612
LYZ	6610	11405	69840	41953	19628	44810	16205	7142	4461	2987	12534	16085	10949	21850	8005	15718	20804	14490	11406	6265	17561	4722	74541	22881	12712	15430	2580	4833	68435	13544	29575	29816	9095	27280	20693	4512	22880	25169	6958	8577	6881	25690	27891	12447	29589	21609	14626	9986	22851
SI	1	0	0	0	1	0	7	0	0	0	0	0	0	0	2	0	0	0	1	3	0	0	4	0	0	0	0	2	0	0	0	0	0	0	0	0	0	0	0	0	0	0	0	0	0	0	0	0	0
MUL1	1094	1317	1126	1245	1569	917	461	1296	1381	948	1334	1072	1941	1630	1024	1514	599	759	790	1387	1493	1250	381	611	1266	1092	695	904	962	605	814	1200	1313	450	1106	1621	1113	953	1257	1053	1431	1443	1178	1042	1019	604	1663	919	986
TFAP4	475	393	430	371	343	173	53	188	211	128	271	132	602	374	187	405	45	102	32	356	206	455	59	120	243	222	56	103	91	77	174	196	349	66	222	337	287	78	284	190	237	197	82	128	232	61	264	176	148
PDCD7	1669	857	1181	961	1047	506	262	732	784	454	822	465	1051	1078	646	939	216	523	399	1142	571	1040	222	371	712	786	472	551	434	327	550	738	1492	216	845	1119	838	294	739	643	756	619	465	647	605	225	814	513	497
SPG21	2836	2343	2756	2633	2026	2260	1334	1981	2457	1200	2534	1970	2472	2951	1537	2710	1556	1355	1379	2788	2283	2083	2954	1967	2042	3242	1262	1831	3106	1217	1973	2685	2378	1362	2039	2426	1865	1908	1894	1629	1937	1951	1927	2023	2201	1701	2141	2086	2925
FETUB	0	0	0	0	0	0	0	3	1	9	0	0	0	2	1	0	0	0	0	0	0	0	2	0	2	0	0	0	0	0	1	0	2	0	3	5	4	0	1	1	0	2	3	0	7	0	3	3	1
DNAJB11	845	1255	1177	1733	1312	1091	308	1201	1256	704	1272	765	1605	2078	792	1728	618	968	1013	1536	1339	698	556	712	1651	1523	723	1182	1482	1359	598	1294	1260	741	1468	1760	1207	1098	1656	914	1854	880	1717	1060	1538	943	1490	947	1333
P3H2	79	145	323	635	840	236	460	82	58	218	265	599	667	228	405	266	171	1024	1031	49	192	77	45	47	172	425	757	312	350	101	179	197	91	71	709	326	147	645	134	627	129	236	33	344	283	302	168	472	198
THPO	0	0	4	1	1	0	0	3	8	5	1	4	0	0	2	31	0	0	0	3	1	0	0	0	3	0	0	0	1	14	4	0	3	0	1	0	0	0	3	2	7	2	0	1	4	0	11	0	8
CHRD	301	16	25	22	22	92	17	268	326	121	384	113	295	324	215	1517	6	21	11	288	130	274	63	131	135	5	3	7	135	172	189	96	669	19	36	138	171	41	120	81	178	146	18	131	220	43	281	35	178
FLT3LG	29	26	33	16	42	1	51	14	9	3	5	2	24	31	24	34	5	42	20	24	19	15	8	14	34	16	1	16	15	10	10	28	14	25	40	37	58	2	23	19	9	8	19	15	13	7	6	16	22
RAB11FIP3	2985	1646	1069	1207	1387	512	181	1269	1929	569	1068	685	1675	1475	808	2513	224	335	176	2058	1199	1903	243	673	1072	623	281	564	698	718	534	922	1544	308	730	1525	821	227	1488	825	1369	1186	887	734	791	256	1513	628	670
GNPTG	2263	1865	1915	1984	1800	1560	1348	1791	1927	998	2903	1668	2829	2868	1233	3213	925	1447	990	2059	1992	2366	1024	1215	1919	2019	898	1223	2098	994	1763	2194	2656	821	1782	2490	1713	1051	1540	1518	2153	1788	1703	2724	2360	1168	2309	1870	2278
ZNF268	1192	907	549	560	822	413	181	619	801	362	494	355	934	666	391	783	150	319	155	995	542	664	142	288	521	462	225	482	306	264	292	414	548	155	554	820	401	208	768	406	545	435	357	282	305	148	601	340	319
[truncated: 51,692 more rows]
[truncated: 7 more columns]
